# Supplementary material for: Front-of-Pack Nutrition Labels: Comparing the Nordic Keyhole and Nutri-Score in a Swedish Context
Source: Nutrients. 2023 Feb 9;15(4):873. doi: 10.3390/nu15040873 (PMC9967491; doi:10.3390/nu15040873)
Supplement: Supplementary file 1 [file nutrients-15-00873-s001.zip]

Archive with 3 entries (3 files):
- Supplementary File S1-Keyhole Eligibility Criteria_03Feb2023.xlsx
- Supplementary File S2-Nutri-Score 2022 Algorithm_03Feb2023.xlsx
- Supplementary File S3-Food Items in Assessment.xlsx
