# Supplementary material for: Front-of-Pack Nutrition Labels: Comparing the Nordic Keyhole and Nutri-Score in a Swedish Context
Source: Nutrients. 2023 Feb 9;15(4):873. doi: 10.3390/nu15040873 (PMC9967491; doi:10.3390/nu15040873)
Supplement: Supplementary file 1 [file nutrients-15-00873-s001.zip › Supplementary File S1-Keyhole Eligibility Criteria_03Feb2023.xlsx]

## Sheet: Keyhole Eligibility Criteria
Supplementary Material (SM) 1: Keyhole Eligibility Criteria (LIVSFS 2005:9)
Source: Livsmedelverket (The Swedish Food Agency). Föreskrifter om ändring i Livsmedelsverkets föreskrifter (LIVSFS 2005:9) om användning av viss symbol. 2021. Available from: https://www.livsmedelsverket.se/globalassets/om-oss/lagstiftning/livsmedelsinfo-till-konsum---markning/livsfs-2021-1_web_tillg.pdf Please note that not all information on the Keyhole criteria is provided here and that t…
Eligibility for the Keyhole Symbol (Sweden, LIVSFS 2005:9)
Note: food items aimed at children under 36 months (3 years) or those with artificial sweeteners, plant sterols, or more than 2% industrially produced trans-fatty acids are not eligible for the Keyhole.
Group 1: Vegetables, fruit, berries, and nuts
Category	Foods	Processing?	Stipulations		Other stipulations and examples of items included/not included
1	Potatoes, root vegetables, legumes (except peanuts) and other vegetables. Also unprocessed spices	May be processed	Maximum added fat*	3g/100g	Not included: dried herbs or spices; mushrooms; salads; mixed vegetables with mushrooms
			Of which 20% can be saturated fat*
			Maximum added sugars	1g/100g
			Maximum salt	0.5g/100g
2	Unprocessed fruits and berries	May be heat-treated	N/A		Not included: dried fruits or berries; freeze-dried fruits or berries; fruit or berry juices; marmalades/jams
3	Unprocessed nuts and peanuts	May be heat-treated	Maximum saturated fat	10g/100g	May include: almond flour or peanut butter consisting of only ground peanuts. Not included: nuts with naturally too high content of saturated fat (e.g., macadamia nuts, Brazil nuts); products with added salt, sugar, or fat; seeds; coconut
Group 2: Flour, grains, and rice
Category	Foods	Whole grain?	Stipulations		Other stipulations and examples of items included/not included
4	Cereal flour, flakes, grains and crushed cereal	At least 100% whole grain	Minimum fibre	6g/100g	Whole grain calculated on the basis of the product's dry matter content. Bran and germ are exempted from the requirement for wholegrain. The cereals can be replaced in whole or in part with vegetables (except potatoes), legumes (except peanuts) and root vegetables for the same range of uses. Therefore, flour or flakes of these items are also included (e.g., chickpea flour). May include: whole gra…
5	Rice	At least 100% whole grain	Minimum fibre	3g/100g	Whole grain calculated on the basis of the product's dry matter content.
6	Breakfast flakes and muesli	At least 55% whole grain; at least 20% whole grain if gluten free	Maximum fat content	8g/100g	Whole grain calculated on the basis of the product's dry matter content. May include: whole grain rice or red rice - uncooked, cooked or parboiled; brown rice; whole grain rice flour Not included: white rice; wild rice
			Maximum sugars	13g/100g
			Of which maximum 9g/100g can be added sugar
			Minimum fibre	6g/100g
			Maximum salt	1g/100g
Group 3: Porridge, bread, and pasta
Category	Foods	Whole grain?	Stipulations		Other stipulations and examples of items included/not included
7	Porridge and porridge powder	At least 55% whole grain	Maximum fat content	4g/100g	Criteria applied to the finished product, prepared in accordance with the manufacturer's instructions. Whole grain calculated on the basis of the product's dry matter content. If the product contains vegetables (other than potatoes), legumes (other than peanuts) or root vegetables, the proportion of the product constituted by these, is not included in the calculation of the whole grain quantity.
			Maximum sugars	5g/100g
			Minimum fibre	1g/100g
			Maximum salt	0.3g/100g
8a	Soft bread and bread mixes where only liquid and yeast are to be added.	At least 30% whole grain. For gluten free bread, at least 10% whole grain.	Maximum fat content	7g/100g	Whole grain calculated on the basis of the product's dry matter content. If the product contains vegetables (other than potatoes), legumes (other than peanuts) or root vegetables, the proportion of the product constituted by these, is not included in the calculation of the wholegrain quantity. May include: pie crusts; pizza base; root vegetable bread Not included: crisp bread
			Maximum sugars	5g/100g
			Minimum fibre	5g/100g
			Maximum salt	1g/100g
8b	Rye bread, bread mixes and other products based on rye, where only liquid and yeast are to be added.	At least 35 % whole grain.	Maximum fat content	7g/100g	The grain/cereal element must be at least 30% rye. Whole grain calculated on the basis of the product's dry matter content. If the product contains vegetables (other than potatoes), legumes (other than peanuts) or root vegetables, the proportion of the product constituted by these, is not included in the calculation of the whole grain quantity. Not included: crisp bread
			Maximum sugars	5g/100g
			Minimum fibre	6g/100g
			Maximum salt	1.2g/100g
9	Hard (crisp)bread, crusts and flour mixes where only liquid and yeast are to be added.	At least 50% whole grain. For gluten free, at least 15% whole grain.	Maximum fat content	7g/100g	Whole grain calculated on the basis of the product's dry matter content. If the product contains vegetables (other than potatoes), legumes (other than peanuts) or root vegetables, the proportion of the product constituted by these, is not included in the calculation of the whole grain quantity. Not included: biscuits; rice cakes
			Maximum sugars	5g/100g
			Minimum fibre	6g/100g
			Maximum salt	1.3g/100g
10	Pasta (without filling)	At least 50% whole grain. For gluten free, there are no whole grain requirements	Minimum fibre	6g/100g	Whole grain calculated on the basis of the product's dry matter content. If the product contains vegetables (other than potatoes), legumes (other than peanuts) or root vegetables, the proportion of the product constituted by these, is not included in the calculation of the whole grain quantity. May include: fresh pasta
			Maximum salt	0.1g/100g
Group 4: Milk, fermented products, and related plant-based products
Category	Foods	Can the product be flavoured?	Stipulations		Other stipulations and examples of items included/not included
11a	Milk and equivalent fermented milk products intended as a drink.	No	Maximum fat content	0.7g/100g	Equivalent lactose free products and lactose-free milk drinks are also covered. May include: drinking yoghurt
11b	Plant-based (i.e., non-dairy) products intended for the same use as products in 11a.	No	Maximum fat content	1.5g/100g	Not included: flavoured fermented drinks; juice; water; beer (with or without alcohol)
			Of which 33% can be saturated fat
			Maximum sugars	5g/100g
			Maximum salt	0.1g/100g
12a	Fermented milk products not intended to be drunk.	No	Maximum fat content	1.5g/100g	Equivalent lactose-free products are also covered. May include: yoghurt; sour milk; filmjölk; A-fil Not included: drinking yoghurt
12b	Plant-based (i.e., non-dairy) products intended for the same use as products in 12a.	No	Maximum fat content	1.5g/100g
			Of which 33% can be saturated fat
			Maximum sugars	5g/100g
			Maximum salt	0.1g/100g
13a	Flavoured fermented milk products not intended for drinking.	Yes	Maximum fat content	1.5g/100g	Equivalent lactose-free products are also covered. Not included: yoghurt with artificial sweeteners; flavoured drinking yoghurt
			Maximum added sugars	4g/100g
13b	Flavoured plant-based (i.e., non-dairy) products intended for the same use as products in 13a.	Yes	Maximum fat content	1.5g/100g
			Of which 33% can be saturated fat
			Maximum sugars	8g/100g
			Maximum salt	0.1g/100g
14a	Products comprising a mixture of milk and cream, intended as an alternative to cream, or equivalent fermented products.	No	Maximum fat content	5g/100g	Equivalent lactose-free products are also covered. Products are intended for use in cooking May include: lighter variations of cream, crème fraiche, and sour cream; matyoghurt Not included: condensed milk
14b	Products which are wholly or partially of vegetable origin intended for the same use as the products in food group 14a.	No	Maximum fat content	5g/100g
			Of which 33% can be saturated fat
			Maximum sugars	5g/100g
			Maximum salt	0.3g/100g
15a	Flavoured products comprising a mixture of milk and cream, intended as an alternative to cream, or equivalent fermented products.	Yes	Maximum fat content	5g/100g	Equivalent lactose-free products are also covered. Products are intended for use in cooking May include: flavoured lighter variations of cream, crème fraiche, and sour cream; matyoghurt
			Maximum sugars	5g/100g
			Maximum salt	0.8g/100g
15b	Flavoured products which are wholly or partially of vegetable origin intended for the same use as the products in food group 15a.	Yes	Maximum fat content	5g/100g
			Of which 33% can be saturated fat
			Maximum sugars	5g/100g
			Maximum salt	0.8g/100g
Group 5: Cheese and related plant-based products
Category	Foods	Can the product be flavoured?	Stipulations		Other stipulations and examples of items included/not included
16	Cheese (not covered in 18).	Yes	Maximum fat content	17g/100g	May include: hard cheese; processed cheese; blue cheese; aged mozzarella; white goat cheese; feta Not included: cottage cheese
			Maximum salt	1.6g/100g
17	Plant-based cheese (i.e., products which are wholly or partially of vegetable origin) intended to be used as alternatives to products in food group 16.	Yes	Maximum fat content	17g/100g	Not included: tofu
			Of which 20% can be saturated fat
			Maximum salt	1.5g/100g
18	Fresh cheese and equivalent.	Yes	Maximum fat content	5g/100g	May include: cottage cheese; quark; cream cheese; fresh mozzarella
			Maximum salt	0.9g/100g
			Maximum added sugars	1.0g/100g
Group 6: Fats, oils, and spreads
Category	Foods	Can the product be flavoured?	Stipulations		Other stipulations and examples of items included/not included
19	Fat spread and blends.	Yes	Maximum fat content	80g/100g	Products that are not liquid. Not included: oil; liquid margarine; dressing; mayonnaise
			Of which 33% can be saturated fat
			Maximum salt	1.1g/100g
20	Cooking oils, liquid fat spread and liquid blends.	Yes	Maximum 20% saturated fat of the total fat content		Not included: solid margarine; palm oil; coconut fat
			Maximum salt	1.0g/100g
Group 7: Fish, shellfish, and derivative products
Category	Foods		Stipulations		Other stipulations and examples of items included/not included
21	Fishery products and live mussels		N/A		May be prepared (e.g., cleaning, slicing, chopping) but not processed May include: fresh fish; fish roe; fish liver; prawns and other shellfish Not included: marinated, smoked or salted fish; breaded fish; shrimp in brine
22a-c	Products produced from a minimum of 50% processed fishery products.				Conditions/percentages only concern parts intended for consumption. May be coated with breadcrumbs, but cooking instructions may not add fat. May contain sauce or liquid.
22a	Products not covered by 22b-d		Maximum fat other than fish fat	10g/100g	May include: fish balls or burger; breaded fish; rimmed salmon; salmon pate; fish salad with at least 50% fish products; mackerel in tomato sauce; canned sardines; tuna in jelly or water; shrimp in brine or boiled. Not included: tuna in oil
			Maximum sugars	5g/100g
			Maximum salt	1.5g/100g
22b	Sliced cold cuts		Maximum fat other than fish fat	10g/100g	Not included: smoked fish
			Maximum sugars	5g/100g
			Maximum salt	2.5g/100g
22c	Smoked or marinated fish		Maximum fat other than fish fat	10g/100g	May include: hot or cold smoked fish whole or sliced
			Maximum sugars	5g/100g
			Maximum salt	3g/100g
22d	Caviar and other tinned fish products		Maximum fat other than fish fat	10g/100g	May include: caviar, marinated fish (e.g., pickled herring or fermented herring); anchovies May not include: whole canned fish; semi-canned fish; lightly preserved fish
			Maximum sugars	5g/100g
			Maximum salt	3g/100g
Group 8: Meat and meat products
Category	Foods		Stipulations		Other stipulations and examples of items included/not included
23	Unprocessed meat		Maximum fat content	10g/100g	Not included: marinated meat; fried/boiled meat; salted meat
24a-d	Meat and products containing meat, with at least 50% meat, grain (100% whole grain), vegetables (excluding potatoes), legumes (excluding peanuts) or root vegetables. Meat must be more than 20% of the product, except for liver pâté products, where meat must be at least 35% of the product.				Conditions/percentages only concern parts intended for consumption. May be coated with breadcrumbs, but cooking instructions may not add fat. May contain sauce or liquid.
24a	Raw products made from whole or carved pieces of meat that are surface marinated or seasoned.		Maximum fat content	10g/100g
			Maximum sugars	3g/100g
			Maximum salt	1.0g/100g
	Injection-salted meat		Maximum fat content	10g/100g
			Maximum sugars	3g/100g
			Maximum salt	0.5g/100g
24b	Raw or ready-to-eat products where minced or ground meat is the main ingredient.		Maximum fat content	10g/100g	May include: liver pâté; sausages; meatloaf; smoked sausage; minced meat; blood pudding; smoked sausage; mortadella Not included: cold cuts of whole pieces of meat such as ham
			Maximum sugars	3g/100g
			Maximum salt	1.7g/100g
	Sausages		Maximum fat content	10g/100g
			Maximum sugars	3g/100g
			Maximum salt	2g/100g
	Cold-cut sausages ("toppings")		Maximum fat content	10g/100g
			Maximum sugars	3g/100g
			Maximum salt	2.2g/100g
	Ground meat to which only salt and water have been added		Maximum fat content	10g/100g
			Maximum sugars	3g/100g
			Maximum salt	1g/100g
24c	Ready for consumption or smoked products, where the main ingredient is whole or carved meat not covered by food group 24 b).		Maximum fat content	10g/100g
			Maximum sugars	3g/100g
			Maximum salt	2g/100g
	Cold-cut products ("toppings")		Maximum fat content	10g/100g
			Maximum sugars	3g/100g
			Maximum salt	2.5g/100g
Group 9: Plant-based products (i.e., meat and fish analogues)
Category	Foods		Stipulations		Other stipulations and examples of items included/not included
25a-b	Partly or totally vegetable products with the same range of uses as fish and meat products in groups 22/24. Products must be at least 50% grain (100% whole grain), vegetables (other than potatoes), legumes (other than peanuts), root vegetables or protein of non-animal origin.				Conditions/percentages only concern parts intended for consumption. May be coated with breadcrumbs, but cooking instructions may not add fat. May contain sauce or liquid. The products must not contain fish or meat.
25a	Sliced cold-cuts		Maximum fat content	10g/100g	May include: tofu; Quorn; vegetable sausages; vegetable patties
			Maximum saturated fat	3.5g/100g
			Maximum sugars	3g/100g
			Maximum salt	1.5g/100g
25b	Other products		Maximum fat content	10g/100g
			Maximum saturated fat	3.5g/100g
			Maximum sugars	3g/100g
			Maximum salt	1g/100g
Group 10: Ready Meals
Category	Foods		Stipulations		Other stipulations and examples of items included/not included
26	Ready meals with vegetables, a protein-containing part, and a carbohydrate-containing part.		Maximum saturated fat	1.8g/100g	Must have minimum 28g vegetables (excluding potatoes), legumes (excluding peanuts), root vegetables, fruit and berries per 100g product. If the carbohydrate part of the dish contains cereals, it must fulfil the requirements for wholegrain. If gluten-free pasta is included, the fibre condition in food group 10 is applied. May include: stuffed pasta; pasta Bolognese with vegetables; vegetarian stea…
			Maximum added sugars	3g/100g
			Maximum salt	0.8g/100g
27	Ready meals with vegetables, a protein-containing part, or a carbohydrate-containing part.		Maximum saturated fat	1.5g/100g	Must have minimum 50g vegetables (excluding potatoes), legumes (excluding peanuts), root vegetables, fruit and berries per 100g product. If the carbohydrate part of the dish contains cereals, it must fulfil the requirements for wholegrain. If gluten-free pasta is included, the fibre condition in food group 10 is applied. May include: fish with vegetables; a salad meal; vegetable lasagne; daal; br…
			Maximum added sugars	3g/100g
			Maximum salt	0.8g/100g
28	Pirogues, pizzas, spring rolls, other pies than dessert pies and similar products.		Maximum saturated fat	2g/100g	Must have minimum 28g vegetables (excluding potatoes), legumes (excluding peanuts), root vegetables, fruit and berries per 100g product. The grain element should be at least 30% whole grain (calculated based on dry matter). OR, if the product has more than 50g vegetables (excluding potatoes), legumes (excluding peanuts), root vegetables, fruit and berries per 100g product, the grain element shoul…
			Maximum added sugars	3g/100g
			Maximum salt	1g/100g
29	Sandwiches, baguettes, wraps, and similar		Maximum saturated fat	2g/100g	Must have minimum 25g vegetables (excluding potatoes), legumes (excluding peanuts), root vegetables, fruit and berries per 100g product. The grain element should be at least 30% whole grain (calculated based on dry matter). OR, if the product has more than 50g vegetables (excluding potatoes), legumes (excluding peanuts), root vegetables, fruit and berries per 100g product, the grain element shoul…
			Maximum added sugars	3g/100g
			Maximum salt	0.9g/100g
30	Soup (ready-to-eat)		Maximum saturated fat	1.5g/100g	Must have minimum 35g vegetables (excluding potatoes), legumes (excluding peanuts), root vegetables, fruit and berries per 100g product. Any grain element included must meet the requirements of whole grain for the food group in question. If gluten-free pasta is included, the fibre condition in food group 10 is applied. May include: powdered soup prepared according to instructions Not included: st…
			Maximum added sugars	3g/100g
			Maximum salt	0.8g/100g
Group 11: Dressings and sauces
Category	Foods		Stipulations		Other stipulations and examples of items included/not included
31	Dressings of oil and vinegar		Maximum 20% saturated fat of the total fat content		Product may be flavoured. Includes ready-made dressing and dressing prepared according to the instructions. May include: vinaigrette or other vinegar-based dressings Not included: dressings with cream; milk- or yoghurt-based dressings; mayonnaise-based dressings
			Maximum added sugars	5g/100g
			Maximum salt	0.8g/100g
32	Sauces (ready-to-eat)		Maximum fat content	5g/100g	Includes ready-made sauces and products that must be prepared according to the manufacturer's instructions. Includes hot and cold sauces. May include: tomato sauce; brown sauce Not included: chocolate sauce
			Of which 33% can be saturated fat
			Maximum sugars	5g/100g
			Maximum salt	0.8g/100g
*For the purposes of our study, added fat and saturated fat criteria were only applied to vegetable items with oil/fat listed as an ingredient.
