# Supplementary material for: Front-of-Pack Nutrition Labels: Comparing the Nordic Keyhole and Nutri-Score in a Swedish Context
Source: Nutrients. 2023 Feb 9;15(4):873. doi: 10.3390/nu15040873 (PMC9967491; doi:10.3390/nu15040873)
Supplement: Supplementary file 1 [file nutrients-15-00873-s001.zip › Supplementary File S2-Nutri-Score 2022 Algorithm_03Feb2023.xlsx]

## Sheet: Nutri-Score 2022 Algorithm 
Supplementary Material (SM) 2: Nutri-Score Algorithm, 2022
Source: Scientific Committee of the Nutri-Score. Update of the Nutri-Score algorithm. 2022. Please note that this document has been compiled for informational purposes only, and does not contain all information. Therefore, always refer to the official algorithm, available here: https://www.aesan.gob.es/AECOSAN/docs/documentos/Nutri_Score/2022_main_algorithm_report_update_FINAL.pdf
Nutri-Score 2022 Points Allocation
For solid foods									For fats, oils, nuts, and seeds
Points	Favourable elements (together forming the C Component)			Unfavourable elements (together forming the A Component)					Points	Favourable elements (together forming the C Component)			Unfavourable elements (together forming the A Component)
	Proteins (g per 100g)*	Fibres (g per 100g)	Fruit, vegetable, legume (FVL) (%)	Energy (kJ per 100g)	Sugar (g per 100g)	Saturates (g per 100g)	Salt (g per 100g)			Proteins (g per 100g)	Fibres (g per 100g)	Fruit, vegetable, legume (FVL) (%)	Energy from saturates (kJ per 100g)**	Sugar (g per 100g)	Saturates:Fat (%)***	Salt (g per 100g)
0	≤ 2.4	≤ 3	≤ 40	≤ 335	≤ 3.4	≤ 1	≤ 0.2		0	≤ 2.4	≤ 3	≤ 40	≤ 120	≤ 3.4	< 10	≤ 0.2
1	> 2.4	> 3	> 40	> 335	> 3.4	>1	> 0.2		1	> 2.4	> 3	> 40	> 120	> 3.4	< 16	> 0.2
2	> 4.8	> 4.1	> 60	> 670	> 6.8	>2	> 0.4		2	> 4.8	> 4.1	> 60	> 240	> 6.8	< 22	> 0.4
3	> 7.2	> 5.2	-	> 1005	> 10	>3	> 0.6		3	> 7.2	> 5.2	-	> 360	> 10	< 28	> 0.6
4	> 9.6	> 6.3	-	> 1340	> 14	>4	> 0.8		4	> 9.6	> 6.3	-	> 480	> 14	< 34	> 0.8
5	> 12	> 7.4	> 80	> 1675	> 17	>5	> 1		5	> 12	> 7.4	> 80	> 600	> 17	< 40	> 1
6	> 14			> 2010	> 20	>6	> 1.2		6	> 14			> 720	> 20	< 46	> 1.2
7	> 17			> 2345	> 24	>7	> 1.4		7	> 17			> 840	> 24	< 52	> 1.4
8				> 2680	> 27	>8	> 1.6		8				> 960	> 27	< 58	> 1.6
9				> 3015	> 31	>9	> 1.8		9				> 1080	> 31	< 64	> 1.8
10				> 3350	> 34	>10	> 2		10				> 1200	> 34	≥ 64	> 2
11					> 37		> 2.2		11					> 37		> 2.2
12					> 41		> 2.4		12					> 41		> 2.4
13					> 44		> 2.6		13					> 44		> 2.6
14					> 48		> 2.8		14					> 48		> 2.8
15					> 51		> 3		15					> 51		> 3
16							> 3.2		16							> 3.2
17							> 3.4		17							> 3.4
18							> 3.6		18							> 3.6
19							> 3.8		19							> 3.8
20							> 4		20							> 4
*Maximum protein points for red meat is 2.									**Energy from saturates calculated as:
									***Saturates:Fat calculated as:
Algorithm for solid foods: If the A Component is ≥ 11 points, then apply formula i: Nutri-Score = A Component - (Points FVL + Points Fibre) If the A Component is < 11 points or if calculating for cheese, then apply formula ii: Nutri-Score = A Component - C Component									Algorithm for fats, oils, nuts, and seeds: If the A Component is ≥ 7 points, then apply formula iii: Nutri-Score = A Component - (Points FVL + Points Fibre) If the A Component is < 7 points, then apply formula iv: Nutri-Score = A Component - C Component
		Overall points for solid foods	Nutri-Score Letter	Colour							Overall points for fats, oils, nuts, and seeds	Nutri-Score Letter	Colour
		Min. to 0	A								Min. to -6	A
		1 to 2	B								-5 to 2	B
		3 to 10	C								3 to 10	C
		11 to 18	D								11 to 18	D
		19 to Max.	E								19 to Max.	E
