# Supplementary material for: Front-of-Pack Nutrition Labels: Comparing the Nordic Keyhole and Nutri-Score in a Swedish Context
Source: Nutrients. 2023 Feb 9;15(4):873. doi: 10.3390/nu15040873 (PMC9967491; doi:10.3390/nu15040873)
Supplement: Supplementary file 1 [file nutrients-15-00873-s001.zip › Supplementary File S3-Food Items in Assessment.xlsx]

## Sheet: Food Items in Assessment
Food Name	Keyhole Group	Keyhole Category	Keyhole Eligibile?	Nutri-Score group (1 = solid foods; 1.2 = cheese; 2 = fats, oils, nuts, and seeds)	Favourable elements: C component for solid foods (Nutri-Score)	Unfavourable elements: A component for solid foods (Nutri-Score)	Favourable elements: C component for fats, oils, nuts, and seeds (Nutri-Score)	Unfavourable elements: A component for fats, oils, nuts, and seeds (Nutri-Score)	Nutri-Score Points	Nutri-Score Letter	Agreement ("match") or Disagreement ("no match")	Reason for no match / Explanation for label	Energy (kj per 100g)	Fat (g per 100g)	Saturated fat (g per 100g)	Added fat (g per 100g)	Total sugar (g per 100g)	Added Sugar (g per 100g)	Salt (g per 100g)	Fruit, vegetable, legume (%) as determined for the Keyhole criteria	Fruit, vegetable, legume (%) as determined for the Nutri-Score algorithm	Fruit, vegetable, legume and grain (%) where applicable	Protein (g per 100g)	Fibre (g per 100g)	Wholegrain (g per 100g)	Wholegrain based on dry matter (%) *see note in cell AF1	Proportion fish (%) where applicable	Proportion of fat other than fish fat (%) where applicable	Proportion meat (%) where applicable		*Note: due to rounding in the food database, some wholegrain percentages are above 100. This does not affect the item's classification.
Apple cake w/ breadcrumbs	Other	Other	Not Eligible	1	2	13			11	D	Match	Low nutritional quality	916	10.85	5.1	0	19.7	11	0.3	71	71		1.3	3	2	4.61894
Blueberry jam	Other	Other	Not Eligible	1	1	10			9	C	Match	Low nutritional quality	620	0.3	0	0	32	29	0.1	50	50		0.2	1.5	0	0
Raspberry jam	Other	Other	Not Eligible	1	1	14			13	D	Match	Low nutritional quality	769	0.2	0	0	42	40	0	45	45		0.4	1.7	0	0
Blackberry jam	Other	Other	Not Eligible	1	1	14			13	D	Match	Low nutritional quality	727	0.1	0	0	42	37	0.1	45	45		0.2	2.4	0	0
Sponge layer cake w/ whipped cream strawberries banana homemade e.g. gräddtårta	Other	Other	Not Eligible	1	2	12			11	D	Match	Low nutritional quality	874	11.66	7.2	0	13.6	13	0.2	43	43		3	2.2	0	0
Strawberry jam	Other	Other	Not Eligible	1	0	13			13	D	Match	Low nutritional quality	715	0.1	0	0	38.4	35	0	40	40		0.2	1.1	0	0
Sponge cake w/ prunes	Other	Other	Not Eligible	1	2	9			7	C	Match	Low nutritional quality	718	5.18	1.1	0	20.1	5	0.1	36	36		5.4	2.9	0	0
Sponge layer cake w/ berries whipped cream vanilla custard jam jelly e.g. bärtårta	Other	Other	Not Eligible	1	2	15			14	D	Match	Low nutritional quality	1023	11.05	6.2	0	22.6	20	0.2	26	26		3.2	3.3	0	0
Sponge layer cake w/ whipped cream fruit berries e.g. gräddtårta	Other	Other	Not Eligible	1	1	17			17	D	Match	Low nutritional quality	1229	19	11.3	0	12.2	9	0.3	24	24		3	0.5	0	0
Sponge layer cake w/ raspberry jam vanilla custard almond paste fruit jelly e.g. frukttårta	Other	Other	Not Eligible	1	5	14			11	D	Match	Low nutritional quality	1043	7.46	2.1	0	31.8	30	0.2	21	21		5.1	5.7	0	0
Fruit cake	Other	Other	Not Eligible	1	2	22			22	E	Match	Low nutritional quality	1621	21.18	9.3	0	27.2	15	0.4	18	18		5	2.8	0	0
Sponge cake w/ frosting orange e.g. ambrosiakaka	Other	Other	Not Eligible	1	1	23			23	E	Match	Low nutritional quality	1580	16.21	7.9	0	37.8	36	0.4	11	11		3.5	0.9	0	0
Crackers salted gluten free	Other	Other	Not Eligible	1	1	21			21	E	Match	Low nutritional quality	1866	13	6.1	0	7.2	7	1.7	7	7		2.6	1.9	0	0
Japanese style rice crackers w/ nuts	Other	Other	Not Eligible	1	5	11			9	C	Match	Low nutritional quality	1688	5.64	1.1	0	6.8	7	0.9	3	3		9.4	4.4	0	0
Cookies different varieties	Other	Other	Not Eligible	1	1	25			25	E	Match	Low nutritional quality	2058	21.42	9	0	31.5	32	0.6	3	3		4.7	2.1	0	0
Biscuit w/ jam filling	Other	Other	Not Eligible	1	1	26			26	E	Match	Low nutritional quality	1985	18.94	9.4	0	36.5	36	0.6	2	2		4	1.4	0	0
Swiss roll w/ jam	Other	Other	Not Eligible	1	1	24			24	E	Match	Low nutritional quality	1588	14.87	7.8	0	40.2	39	0.6	2	2		3	1.4	0	0
Pastries w/ vanilla custard butter cream marzipan e.g. potatisbakelse	Other	Other	Not Eligible	1	1	25			25	E	Match	Low nutritional quality	1693	16.82	6.5	0	46.1	44	0.3	2	2		4.8	2.9	0	0
Potato crisps 25% fat	Other	Other	Not Eligible	1	2	18			17	D	Match	Low nutritional quality	2070	24.31	8.5	0	0.6	0	1	1	1		4.1	3.8	0	0
Cookies w/o sugar	Other	Other	Not Eligible	1	2	18			18	D	Match	Low nutritional quality	2284	33	11.8	0	1.6	0	0.6	1	1		7	2	0	0
Puffed rice cracker wholegrain flavoured 18% fat	Other	Other	Not Eligible	1	2	14			14	D	Match	Low nutritional quality	1929	18.08	2.1	0	3.3	3	1.6	0	0		7	2.9	76	78.4314
Corn crisps	Other	Other	Not Eligible	1	7	9			2	B	No match	Keyhole is restrictive	1927	17.9	1.5	0	1.3	0	0.7	0	0		7.1	7.9	0	0
Popcorn microwave popped app. 15% fat	Other	Other	Not Eligible	1	9	10			1	B	No match	Keyhole is restrictive	1731	14.5	4.3	0	1.4	0	0.4	0	0		10.1	11	85	88.634
Potato crisps w/ sea salt	Other	Other	Not Eligible	1	5	13			10	C	Match	Low nutritional quality	2189	31.5	2.6	0	0.5	0	1.1	0	0		5.2	5.5	0	0
Potato crisps flavoured 34% fat	Other	Other	Not Eligible	1	5	22			19	E	Match	Low nutritional quality	2202	32.22	13.9	0	2.1	1	1.4	0	0		5.4	5.7	0	0
Oat biscuit wholegrain e.g. Hobnobs	Other	Other	Not Eligible	1	6	25			22	E	Match	Low nutritional quality	1966	20.61	8.4	0	23.9	24	1.3	0	0		8.8	6	61	63.147
Biscuit shortcrust pastry	Other	Other	Not Eligible	1	2	19			19	E	Match	Low nutritional quality	2007	18.37	4.6	0	22.2	22	1	0	0		5.4	1.8	0	0
Gingerbread	Other	Other	Not Eligible	1	2	26			26	E	Match	Low nutritional quality	1896	15.4	5.8	0	33.1	33	1.6	0	0		4.9	2.2	0	0
Gingerbread w/o sugar	Other	Other	Not Eligible	1	3	23			23	E	Match	Low nutritional quality	2110	24	9.9	0	3	0	1.7	0	0		8	1.5	0	0
Biscuit 23% wholegrain e.g. digestive	Other	Other	Not Eligible	1	3	23			22	E	Match	Low nutritional quality	1991	19.77	7.9	0	16.7	17	1.6	0	0		6.4	3.4	23	23.5415
Cereal bar wholegrain w/ red fruit fortified	Other	Other	Not Eligible	1	3	23			23	E	Match	Low nutritional quality	1646	4.37	3.9	0	34.5	22	1.3	0	0		8.4	2.1	10	10.582
Bisquits wholegrain gluten free e.g. digestive	Other	Other	Not Eligible	1	1	21			20	E	Match	Low nutritional quality	1934	16.13	6.8	0	19.6	18	1.2	0	0		1.9	3.2	19	19.3483
Croissant	Other	Other	Not Eligible	1	2	20			20	E	Match	Low nutritional quality	1520	21.66	10.8	0	6.2	4	1.2	0	0		5.1	1.5	0	0
Pancake thin w/ skimmed milk	Other	Other	Not Eligible	1	2	5			3	C	Match	Low nutritional quality	650	6.28	1.1	0	4	0	0.6	0	0		6.6	1.1	4	12.1951
Pasta macaroni in white roux sauce	Other	Other	Not Eligible	1	2	7			5	C	Match	Low nutritional quality	519	2.73	1.6	0	4.2	0	0.9	0	0		5.3	1.1	0	0
Chickpea snacks dried w/ salt	Other	Other	Not Eligible	1	12	5			-7	A	No match	Keyhole is restrictive	1575	6.55	0.7	0	2.6	3	0.3	0	0		23.3	15.5	0	0
Peanut doodles or rings	Other	Other	Not Eligible	1	7	17			12	D	Match	Low nutritional quality	2230	35	8.3	0	9.6	10	0.4	0	0		5.6	11	0	0
Cheese puffs	Other	Other	Not Eligible	1	4	25			25	E	Match	Low nutritional quality	2200	30	9.5	0	2.5	2	2.1	0	0		9.8	1.3	0	0
Mini pretzel rods e.g. salta pinnar	Other	Other	Not Eligible	1	6	27			25	E	Match	Low nutritional quality	1605	6.3	1.4	0	7.1	4	4.5	0	0		10.5	4.3	0	0
Rye rusks	Other	Other	Not Eligible	1	8	12			7	C	Match	Low nutritional quality	1587	10.8	3.1	0	2.1	2	1.2	0	0		9	19	0	0
Wheat rusks unsweetened	Other	Other	Not Eligible	1	4	15			15	D	Match	Low nutritional quality	1991	18.2	6.7	0	3.1	0	0.9	0	0		9.9	3	0	0
Sweet wheat bread	Other	Other	Not Eligible	1	3	14			14	D	Match	Low nutritional quality	1490	10.9	5	0	16.5	15	0.6	0	0		8.2	2.8	0	0
Sweet wheat bread plain	Other	Other	Not Eligible	1	3	14			14	D	Match	Low nutritional quality	1377	9.5	4.8	0	14.6	11	0.6	0	0		8.7	2.8	0	0
Biscuit wafer w/ cream filling flavoured	Other	Other	Not Eligible	1	1	26			26	E	Match	Low nutritional quality	2249	29.93	28.1	0	32.7	32	0.3	0	0		4	1.7	0	0
Marie biscuits	Other	Other	Not Eligible	1	3	19			18	D	Match	Low nutritional quality	1879	12.79	5	0	20	20	1.1	0	0		6.6	3.1	0	0
Biscuit w/ nougat filling	Other	Other	Not Eligible	1	2	25			25	E	Match	Low nutritional quality	2029	20.69	9.4	0	28.4	27	0.6	0	0		6.1	2.6	0	0
Meringue w/ chocolate	Other	Other	Not Eligible	1	1	20			20	E	Match	Low nutritional quality	1629	0.74	0.6	0	92.8	92	0.4	0	0		3.2	0	0	0
Cookie w/ shortcrust and meringue	Other	Other	Not Eligible	1	2	24			24	E	Match	Low nutritional quality	2154	30.48	13.9	0	17.6	17	0.7	0	0		6.7	1.8	0	0
American chocolate chip cookie	Other	Other	Not Eligible	1	2	31			31	E	Match	Low nutritional quality	2032	22.89	10.1	0	43.9	42	0.8	0	0		5.2	2.5	0	0
Biscuit w/o sugar	Other	Other	Not Eligible	1	2	13			13	D	Match	Low nutritional quality	1856	12	3.8	0	1.6	0	1.2	0	0		6	2	0	0
Almond macaroon	Other	Other	Not Eligible	1	5	19			18	D	Match	Low nutritional quality	1760	20.82	1.6	0	45.7	45	0.1	0	0		10.1	3.2	0	0
Pastry w/ almond dough almond flakes chocolate e.g. toscabit	Other	Other	Not Eligible	1	4	26			24	E	Match	Low nutritional quality	2038	31.43	13.5	0	31.6	31	0.4	0	0		6.6	4.8	0	0
Sponge layer cake w/ whipped cream vanilla custard raspberry jam marzipan e.g. prinsesstårta	Other	Other	Not Eligible	1	1	17			17	D	Match	Low nutritional quality	1235	13.82	6.8	0	26.3	24	0.3	0	0		4.3	2.1	0	0
Chocolate cake Sachertorte	Other	Other	Not Eligible	1	2	25			25	E	Match	Low nutritional quality	1852	25.34	15.7	0	30.9	30	0.6	0	0		5.6	3	0	0
Puff pastry w/ whipped cream vanilla custard raspberry jam frosting e.g. Napoleonbakelse	Other	Other	Not Eligible	1	1	19			19	E	Match	Low nutritional quality	1459	20.62	11.1	0	15.2	13	0.4	0	0		3.2	1.2	0	0
Pastry w/ soft almond macaroon buttercream chocolate e.g. chokladbiskvi	Other	Other	Not Eligible	1	5	30			27	E	Match	Low nutritional quality	2065	28.61	14.7	0	47.8	48	0.3	0	0		5.6	5.7	0	0
Pastry w/ shortcrust almond dough frosting e.g. mazarin	Other	Other	Not Eligible	1	2	23			23	E	Match	Low nutritional quality	1826	20.55	7.7	0	34.7	35	0.4	0	0		6.7	2.1	0	0
Chocolate Swiss roll w/ butter cream e.g. drömtårta	Other	Other	Not Eligible	1	2	24			24	E	Match	Low nutritional quality	1632	16.49	7.2	0	36.4	36	0.7	0	0		6.1	1.8	0	0
Punsch-roll Swedish pastry	Other	Other	Not Eligible	1	3	26			25	E	Match	Low nutritional quality	1897	20.15	7.3	0	50.7	51	0.2	0	0		5	3.3	0	0
Chocolate ball oatmeal e.g. chokladboll	Other	Other	Not Eligible	1	3	25			23	E	Match	Low nutritional quality	2109	31.16	14.9	0	29.1	29	0.3	0	0		4.4	4.7	0	0
Chocolate Swiss roll w/ butter cream homemade e.g. drömtårta	Other	Other	Not Eligible	1	2	22			22	E	Match	Low nutritional quality	1486	17.58	8.2	0	33.1	32	0.4	0	0		5.3	1.6	0	0
Sweet wheat bun filled w/ whipped cream almond paste e.g. semla	Other	Other	Not Eligible	1	2	18			18	D	Match	Low nutritional quality	1394	16.33	8.6	0	19.2	18	0.3	0	0		5.4	2.9	0	0
Sponge cake w/ chocolate frosting grated coconut e.g. chokladruta	Other	Other	Not Eligible	1	1	26			26	E	Match	Low nutritional quality	1759	23.19	11.6	0	36.9	36	0.4	0	0		4.2	2.5	0	0
Pastry w/ arrak oatmeal crushed bisquits e.g. arraksboll	Other	Other	Not Eligible	1	1	28			28	E	Match	Low nutritional quality	1860	21.83	10.5	0	40.3	40	0.5	0	0		3.2	1.6	0	0
Cream puffs w/o filling	Other	Other	Not Eligible	1	2	8			6	C	Match	Low nutritional quality	843	11.68	5.1	0	0.5	0	0.3	0	0		5.9	0.9	0	0
Sweet wheat bun filled w/ whipped cream almond paste homemade e.g. semla	Other	Other	Not Eligible	1	2	12			12	D	Match	Low nutritional quality	1239	12.87	6	0	10.7	8	0.4	0	0		6.1	1.7	0	0
Spongecake w/ almond caramel e.g. toscakaka	Other	Other	Not Eligible	1	3	20			19	E	Match	Low nutritional quality	1691	21.81	6.5	0	29.7	28	0.4	0	0		6.7	3.1	0	0
Chocolate sponge cake	Other	Other	Not Eligible	1	2	20			20	E	Match	Low nutritional quality	1420	17.22	8.6	0	23.9	22	0.5	0	0		5.3	2.4	0	0
American muffin	Other	Other	Not Eligible	1	2	17			17	D	Match	Low nutritional quality	1804	24.25	2.2	0	25.9	25	0.7	0	0		5.8	1.6	0	0
Sponge cake gingerbread	Other	Other	Not Eligible	1	2	19			18	D	Match	Low nutritional quality	1565	14.1	1.2	0	34.5	32	0.9	0	0		3.9	3.2	0	0
Sponge cake for layer cake	Other	Other	Not Eligible	1	2	15			15	D	Match	Low nutritional quality	1258	4.19	1.1	0	36.4	36	0.3	0	0		5.9	0.4	0	0
Sponge cake w/o milk	Other	Other	Not Eligible	1	1	23			23	E	Match	Low nutritional quality	1664	20.58	10	0	28.6	28	0.5	0	0		4.3	1	0	0
Sponge cake gingerbread w/ fermented milk	Other	Other	Not Eligible	1	1	19			19	E	Match	Low nutritional quality	1403	14.77	7.3	0	26.3	25	0.4	0	0		4.7	0.9	0	0
Sponge cake w/ nuts	Other	Other	Not Eligible	1	7	16			12	D	Match	Low nutritional quality	1847	30.56	2.9	0	30.3	29	0.3	0	0		9.5	6.8	0	0
Sponge cake low fat	Other	Other	Not Eligible	1	1	15			15	D	Match	Low nutritional quality	1222	8.32	3.7	0	28.9	28	0.3	0	0		4.3	1	0	0
Sponge cake w/ milk	Other	Other	Not Eligible	1	2	17			17	D	Match	Low nutritional quality	1334	9.12	4.1	0	31.5	30	0.4	0	0		5.2	1.1	0	0
Ice cream vanilla flavour w/ chocolate wafer	Other	Other	Not Eligible	1	1	17			17	D	Match	Low nutritional quality	1111	10.4	7.5	0	22.1	18	0.4	0	0		4.7	1.4	0	0
Ice cream 15% fat	Other	Other	Not Eligible	1	1	15			15	D	Match	Low nutritional quality	930	14.45	9.2	0	15.1	11	0.2	0	0		3.7	0	0	0
Ice cream dairy 12% fat	Other	Other	Not Eligible	1	1	11			11	D	Match	Low nutritional quality	836	12	4.7	0	15.1	11	0.4	0	0		3.8	0	0	0
Ice cream app. 5% fat	Other	Other	Not Eligible	1	1	7			6	C	Match	Low nutritional quality	698	4.7	2	0	17	12	0.2	0	0		4.3	0	0	0
Ice cream stick app. 25% fat	Other	Other	Not Eligible	1	1	20			20	E	Match	Low nutritional quality	1458	25.33	12	0	20.3	16	0.1	0	0		4.6	0	0	0
Ice cream stick w/ cocoa couverture 20% fat	Other	Other	Not Eligible	1	1	16			16	D	Match	Low nutritional quality	1283	20.1	9.9	0	16.9	14	0.1	0	0		3.8	0	0	0
Ice cream stick w/ fruit ice couverture 6% fat	Other	Other	Not Eligible	1	0	7			7	C	Match	Low nutritional quality	630	6	2	0	18.7	19	0.1	0	0		1.7	0	0	0
Ice cream cone app. 10% fat	Other	Other	Not Eligible	1	1	13			13	D	Match	Low nutritional quality	1021	10.27	7	0	15.7	13	0.1	0	0		3.6	0.3	0	0
Soft ice cream cup	Other	Other	Not Eligible	1	1	11			11	D	Match	Low nutritional quality	646	6.97	5.7	0	17.2	12	0.2	0	0		3.1	0	0	0
Chocolate praline	Other	Other	Not Eligible	1	2	31			31	E	Match	Low nutritional quality	2261	33.5	15.2	0	53	49	0.1	0	0		6.6	0.4	0	0
Coconut flavoured filling w/ milk chocolate couverture	Other	Other	Not Eligible	1	3	28			26	E	Match	Low nutritional quality	2000	25.7	19.5	0	46.2	42	0.2	0	0		3.6	4.2	0	0
Italian meringue w/ biscuit base milk chocolate couverture shredded couconut e.g. kokostopp	Other	Other	Not Eligible	1	2	24			24	E	Match	Low nutritional quality	1722	20	11.8	0	30.9	31	0.4	0	0		5	0.4	0	0
Italian meringue w/ biscuit base milk chocolate couverture e.g. Mums-mums	Other	Other	Not Eligible	1	2	23			23	E	Match	Low nutritional quality	1656	15	8.6	0	34.9	35	0.4	0	0		5	0.4	0	0
Chocolate ball homemade	Other	Other	Not Eligible	1	2	26			25	E	Match	Low nutritional quality	1899	24.03	13.2	0	36.1	35	0.3	0	0		4	4	27	31.106
Cereal bar w/ chocolate fortified	Other	Other	Not Eligible	1	6	22			19	E	Match	Low nutritional quality	1668	6.46	3.6	0	34.3	34	1.1	0	0		8.1	5.8	9	9.45378
Cake frosting w/ almond butter sugar e.g. toscaglasyr	Other	Other	Not Eligible	1	6	23			20	E	Match	Low nutritional quality	2217	40.55	10	0	27	25	0.4	0	0		8.9	6	0	0
Gingerbread gluten free	Other	Other	Not Eligible	1	0	26			26	E	Match	Low nutritional quality	1924	16.24	8.9	0	28.9	29	1.2	0	0		1.5	1.6	0	0
Chocolate biscuit w/ vanilla filling e.g. Oreo cookie	Other	Other	Not Eligible	1	2	24			23	E	Match	Low nutritional quality	1947	19.83	5.6	0	36.6	36	0.9	0	0		4.6	3.1	0	0
Sweet wheat bread e.g. cinnamon bun	Other	Other	Not Eligible	1	3	14			13	D	Match	Low nutritional quality	1442	11.26	3.8	0	18.5	19	0.5	0	0		6.7	4.1	0	0
Croissant bake off	Other	Other	Not Eligible	1	4	19			18	D	Match	Low nutritional quality	1420	18.4	10.4	0	5.6	6	1	0	0		7.4	3.4	0	0
Potato diced frozen product	Vegetables, fruits, berries, and nuts	Vegetables	Eligible	1	0	1			1	B	Match	High nutritional quality	338	0.1	0	0	0.8	0	0.1	100	0		1.7	1.4	0	0
Carrot	Vegetables, fruits, berries, and nuts	Vegetables	Eligible	1	5	1			-4	A	Match	High nutritional quality	152	0.24	0	0	6.2	0	0.1	100	100		0.7	2.4	0	0
Parsnip	Vegetables, fruits, berries, and nuts	Vegetables	Eligible	1	6	1			-5	A	Match	High nutritional quality	295	0.6	0.1	0	6	0	0	100	100		1.7	3.8	0	0
Beetroot	Vegetables, fruits, berries, and nuts	Vegetables	Eligible	1	5	2			-3	A	Match	High nutritional quality	212	0.1	0	0	9.4	0	0	100	100		1.2	2.6	0	0
Carrot canned w/ brine	Vegetables, fruits, berries, and nuts	Vegetables	Eligible	1	5	2			-3	A	Match	High nutritional quality	95	0.2	0	0	3.4	1	0.6	100	100		0.6	1.4	0	0
Carrot canned w/o brine	Vegetables, fruits, berries, and nuts	Vegetables	Eligible	1	5	3			-2	A	Match	High nutritional quality	98	0.2	0	0	3.8	0	0.6	100	100		0.6	1.5	0	0
Avocado	Vegetables, fruits, berries, and nuts	Vegetables	Eligible	1	7	5			-2	A	Match	High nutritional quality	825	19.6	3.4	0	0.5	0	0	100	100		1.9	4.8	0	0
Celery	Vegetables, fruits, berries, and nuts	Vegetables	Eligible	1	5	0			-5	A	Match	High nutritional quality	56	0.1	0	0	1.2	0	0.2	100	100		0.7	1.8	0	0
Cauliflower	Vegetables, fruits, berries, and nuts	Vegetables	Eligible	1	5	0			-5	A	Match	High nutritional quality	102	0.17	0	0	2.7	0	0	100	100		1.9	2.3	0	0
Broccoli	Vegetables, fruits, berries, and nuts	Vegetables	Eligible	1	7	0			-7	A	Match	High nutritional quality	167	0.6	0.2	0	1.9	0	0	100	100		4.3	4	0	0
Broccoli frozen product	Vegetables, fruits, berries, and nuts	Vegetables	Eligible	1	5	0			-5	A	Match	High nutritional quality	100	0.3	0	0	1.6	0	0	100	100		2.4	2.3	0	0
Brussels sprouts frozen product	Vegetables, fruits, berries, and nuts	Vegetables	Eligible	1	8	0			-8	A	Match	High nutritional quality	173	0.4	0.1	0	2.3	0	0	100	100		3.8	4.5	0	0
Green beans	Vegetables, fruits, berries, and nuts	Vegetables	Eligible	1	6	0			-6	A	Match	High nutritional quality	113	0.4	0.1	0	2.2	0	0	100	100		2.1	3.4	0	0
Green beans frozen product	Vegetables, fruits, berries, and nuts	Vegetables	Eligible	1	5	0			-5	A	Match	High nutritional quality	146	0.2	0.1	0	1.6	0	0	100	100		2.2	2.9	0	0
Fennel	Vegetables, fruits, berries, and nuts	Vegetables	Eligible	1	7	0			-7	A	Match	High nutritional quality	119	0.4	0.1	0	2.6	0	0	100	100		2.8	3.3	0	0
Kale	Vegetables, fruits, berries, and nuts	Vegetables	Eligible	1	7	0			-7	A	Match	High nutritional quality	167	0.7	0	0	2.1	0	0	100	100		3.4	3.7	0	0
Kale frozen product	Vegetables, fruits, berries, and nuts	Vegetables	Eligible	1	6	0			-6	A	Match	High nutritional quality	124	0.5	0.1	0	1.1	0	0	100	100		2.7	2.6	0	0
Cucumber	Vegetables, fruits, berries, and nuts	Vegetables	Eligible	1	5	0			-5	A	Match	High nutritional quality	55	0.05	0	0	1.7	0	0	100	100		0.8	0	0	0
Iceberg lettuce	Vegetables, fruits, berries, and nuts	Vegetables	Eligible	1	5	0			-5	A	Match	High nutritional quality	61	0.12	0	0	2.2	0	0	100	100		0.8	0	0	0
Kohlrabi	Vegetables, fruits, berries, and nuts	Vegetables	Eligible	1	5	0			-5	A	Match	High nutritional quality	122	0.1	0	0	2.9	0	0	100	100		1.7	1.8	0	0
Onion yellow	Vegetables, fruits, berries, and nuts	Vegetables	Eligible	1	5	1			-4	A	Match	High nutritional quality	163	0.1	0	0	4.5	0	0	100	100		1.2	1.9	0	0
Corn cobs	Vegetables, fruits, berries, and nuts	Vegetables	Eligible	1	6	1			-5	A	Match	High nutritional quality	524	1.61	0.2	0	3.3	0	0	100	100		3.9	2.9	100	320.513
Corn cobs frozen product	Vegetables, fruits, berries, and nuts	Vegetables	Eligible	1	6	1			-5	A	Match	High nutritional quality	466	0.8	0.1	0	1.7	0	0	100	100		3.3	1.8	100	357.143
Bell pepper green	Vegetables, fruits, berries, and nuts	Vegetables	Eligible	1	5	0			-5	A	Match	High nutritional quality	78	0.06	0	0	3	0	0	100	100		0.5	2	0	0
Bell pepper red	Vegetables, fruits, berries, and nuts	Vegetables	Eligible	1	5	1			-4	A	Match	High nutritional quality	94	0.23	0	0	4.9	0	0	100	100		0.5	0.9	0	0
Leek	Vegetables, fruits, berries, and nuts	Vegetables	Eligible	1	5	1			-4	A	Match	High nutritional quality	123	0.15	0	0	4	0	0	100	100		1.6	2.7	0	0
Red cabbage	Vegetables, fruits, berries, and nuts	Vegetables	Eligible	1	5	1			-4	A	Match	High nutritional quality	131	0.3	0.1	0	5	0	0	100	100		1.1	2.6	0	0
Mangetout peas	Vegetables, fruits, berries, and nuts	Vegetables	Eligible	1	6	1			-5	A	Match	High nutritional quality	155	0.2	0	0	3.5	0	0	100	100		3.4	2.2	0	0
Spinach frozen product	Vegetables, fruits, berries, and nuts	Vegetables	Eligible	1	5	0			-5	A	Match	High nutritional quality	84	0.57	0.1	0	0.6	0	0	100	100		2.2	2	0	0
Squash	Vegetables, fruits, berries, and nuts	Vegetables	Eligible	1	5	0			-5	A	Match	High nutritional quality	61	0.1	0	0	3	0	0	100	100		0	1.8	0	0
Tomato	Vegetables, fruits, berries, and nuts	Vegetables	Eligible	1	5	0			-5	A	Match	High nutritional quality	73	0.13	0	0	2.8	0	0	100	100		0.8	1.3	0	0
Aubergine	Vegetables, fruits, berries, and nuts	Vegetables	Eligible	1	5	0			-5	A	Match	High nutritional quality	79	0.1	0	0	2.6	0	0	100	100		1.1	2.4	0	0
Green peas frozen product	Vegetables, fruits, berries, and nuts	Vegetables	Eligible	1	9	1			-8	A	Match	High nutritional quality	290	0.4	0.1	0	5	0	0.1	100	100		5.2	4.4	0	0
Asparagus green or white	Vegetables, fruits, berries, and nuts	Vegetables	Eligible	1	6	0			-6	A	Match	High nutritional quality	113	0.2	0	0	1.2	0	0	100	100		3.1	1.5	0	0
Basil fresh	Vegetables, fruits, berries, and nuts	Vegetables	Eligible	1	7	0			-7	A	Match	High nutritional quality	104	0.61	0	0	0.3	0	0	100	100		2.5	3.9	0	0
Bell pepper yellow	Vegetables, fruits, berries, and nuts	Vegetables	Eligible	1	5	1			-4	A	Match	High nutritional quality	98	0.15	0	0	5	0	0	100	100		0.5	1.4	0	0
Onion yellow frozen product	Vegetables, fruits, berries, and nuts	Vegetables	Eligible	1	5	1			-4	A	Match	High nutritional quality	119	0	0	0	4.8	0	0	100	100		1.5	3	0	0
Vegetable mix w/ peas carrot frozen product	Vegetables, fruits, berries, and nuts	Vegetables	Eligible	1	6	0			-6	A	Match	High nutritional quality	252	0.5	0.1	0	1.9	0	0.1	100	100		3.7	2.2	0	0
Vegetable mix w/ peas corn bell pepper frozen product	Vegetables, fruits, berries, and nuts	Vegetables	Eligible	1	8	0			-8	A	Match	High nutritional quality	278	0.5	0.1	0	1.9	0	0	100	100		4.2	5	31	163.158
Bamboo shoots canned w/o brine	Vegetables, fruits, berries, and nuts	Vegetables	Eligible	1	6	0			-6	A	Match	High nutritional quality	101	0.2	0	0	1.2	0	0	100	100		2.7	2.3	0	0
Asparagus white canned w/o brine	Vegetables, fruits, berries, and nuts	Vegetables	Eligible	1	5	3			-2	A	Match	High nutritional quality	65	0.7	0	0	1.1	0	0.7	100	100		0.9	1.9	0	0
Broad beans dried	Vegetables, fruits, berries, and nuts	Vegetables	Eligible	1	17	4			-13	A	Match	High nutritional quality	1331	1.7	0.2	0	3.5	0	0	100	100		25	16.4	0	0
White beans dried	Vegetables, fruits, berries, and nuts	Vegetables	Eligible	1	17	4			-13	A	Match	High nutritional quality	1336	1.6	0.2	0	4.6	0	0	100	100		22	15.8	0	0
Chick peas dried	Vegetables, fruits, berries, and nuts	Vegetables	Eligible	1	17	5			-12	A	Match	High nutritional quality	1473	4.8	0.5	0	4.6	0	0.1	100	100		20.5	10	0	0
Green or yellow peas dried	Vegetables, fruits, berries, and nuts	Vegetables	Eligible	1	17	3			-14	A	Match	High nutritional quality	1324	1	0.2	0	2.1	0	0	100	100		21.5	10.7	0	0
Sweet potatoe raw	Vegetables, fruits, berries, and nuts	Vegetables	Eligible	1	5	2			-3	A	Match	High nutritional quality	344	0.3	0.1	0	4.2	0	0.1	100	100		1.3	2.7	0	0
Chickpeas canned w/o brine	Vegetables, fruits, berries, and nuts	Vegetables	Eligible	1	11	3			-8	A	Match	High nutritional quality	536	2.5	0.3	0	0.4	0	0.5	100	100		7.5	6.2	0	0
Kidney beans red beans canned w/o brine	Vegetables, fruits, berries, and nuts	Vegetables	Eligible	1	12	3			-9	A	Match	High nutritional quality	460	0.7	0.1	0	1	0	0.6	100	100		8.8	7.2	0	0
Black turtle beans canned w/o brine	Vegetables, fruits, berries, and nuts	Vegetables	Eligible	1	12	3			-9	A	Match	High nutritional quality	464	1	0.2	0	0.3	0	0.6	100	100		8.1	6.8	0	0
Red lentils canned w/o brine	Vegetables, fruits, berries, and nuts	Vegetables	Eligible	1	8	3			-5	A	Match	High nutritional quality	371	0.5	0.1	0	0.2	0	0.6	100	100		6.9	4.1	0	0
Green lentils canned w/o brine	Vegetables, fruits, berries, and nuts	Vegetables	Eligible	1	9	4			-5	A	Match	High nutritional quality	386	0.6	0.1	0	0.2	0	0.8	100	100		6.2	4.4	0	0
Potatoe raw	Vegetables, fruits, berries, and nuts	Vegetables	Eligible	1	5	0			-5	A	Match	High nutritional quality	329	0.1	0	0	0.8	0	0	100	100		1.7	2.1	0	0
Tomato red cherry tomato	Vegetables, fruits, berries, and nuts	Vegetables	Eligible	1	5	1			-4	A	Match	High nutritional quality	105	0.13	0	0	4.1	0	0	100	100		0.8	1.5	0	0
Spinach raw	Vegetables, fruits, berries, and nuts	Vegetables	Eligible	1	6	0			-6	A	Match	High nutritional quality	101	0.39	0.1	0	0.3	0	0.2	100	100		3.3	2.1	0	0
Potato canned w/o brine	Vegetables, fruits, berries, and nuts	Vegetables	Eligible	1	0	2			2	B	Match	High nutritional quality	253	0.1	0	0	0.3	0	0.6	100	0		1.3	2.5	0	0
Jerusalem artichoke	Vegetables, fruits, berries, and nuts	Vegetables	Eligible	1	5	0			-5	A	Match	High nutritional quality	280	0.4	0	0	3.2	0	0	100	100		1.9	1.9	0	0
Swede	Vegetables, fruits, berries, and nuts	Vegetables	Eligible	1	5	1			-4	A	Match	High nutritional quality	153	0.06	0	0	6.8	0	0	100	100		1.4	3	0	0
Horseradish	Vegetables, fruits, berries, and nuts	Vegetables	Eligible	1	11	2			-9	A	Match	High nutritional quality	291	0.3	0	0	7.3	0	0	100	100		3.1	8.2	0	0
Celeriac	Vegetables, fruits, berries, and nuts	Vegetables	Eligible	1	6	0			-6	A	Match	High nutritional quality	135	0.5	0.1	0	2.4	0	0.1	100	100		1	3.1	0	0
Radish	Vegetables, fruits, berries, and nuts	Vegetables	Eligible	1	5	0			-5	A	Match	High nutritional quality	47	0.4	0.1	0	1.4	0	0	100	100		0.7	1.1	0	0
White radish	Vegetables, fruits, berries, and nuts	Vegetables	Eligible	1	5	0			-5	A	Match	High nutritional quality	76	0.1	0	0	2.2	0	0	100	100		1	1.6	0	0
Root parsley	Vegetables, fruits, berries, and nuts	Vegetables	Eligible	1	5	1			-4	A	Match	High nutritional quality	256	0.6	0.1	0	3.7	0	0	100	100		2.3	1.6	0	0
Turnip	Vegetables, fruits, berries, and nuts	Vegetables	Eligible	1	5	1			-4	A	Match	High nutritional quality	147	0.3	0	0	3.9	0	0	100	100		1.1	1.9	0	0
Beetroot pickled w/o brine	Vegetables, fruits, berries, and nuts	Vegetables	Eligible	1	5	4			-1	A	Match	High nutritional quality	243	0.1	0	0	12.4	10	0.4	100	100		1.3	1.7	0	0
Cauliflower frozen product	Vegetables, fruits, berries, and nuts	Vegetables	Eligible	1	5	0			-5	A	Match	High nutritional quality	99	0.3	0.1	0	2.1	0	0	100	100		2	1.9	0	0
Brussels sprouts	Vegetables, fruits, berries, and nuts	Vegetables	Eligible	1	8	0			-8	A	Match	High nutritional quality	182	0.3	0	0	2.6	0	0	100	100		3.4	4.2	0	0
Mung bean sprouts	Vegetables, fruits, berries, and nuts	Vegetables	Eligible	1	6	0			-6	A	Match	High nutritional quality	144	0.4	0.1	0	0.8	0	0	100	100		3	3	0	0
Soy bean sprouts	Vegetables, fruits, berries, and nuts	Vegetables	Eligible	1	10	1			-9	A	Match	High nutritional quality	610	6.7	0.8	0	0.4	0	0	100	100		13.1	2.6	0	0
Curly endive	Vegetables, fruits, berries, and nuts	Vegetables	Eligible	1	5	0			-5	A	Match	High nutritional quality	62	0.2	0	0	0.9	0	0.1	100	100		1.2	2.2	0	0
Endive	Vegetables, fruits, berries, and nuts	Vegetables	Eligible	1	5	0			-5	A	Match	High nutritional quality	57	0.1	0	0	0.9	0	0	100	100		1	2.2	0	0
Globe artichoke	Vegetables, fruits, berries, and nuts	Vegetables	Eligible	1	8	0			-8	A	Match	High nutritional quality	217	0.2	0	0	2.6	0	0.2	100	100		2.7	5	0	0
Corn kernels frozen product	Vegetables, fruits, berries, and nuts	Vegetables	Eligible	1	8	2			-6	A	Match	High nutritional quality	414	1.5	0.6	0	3.6	0	0	100	100		3	5.2	100	386.1
Swiss chard	Vegetables, fruits, berries, and nuts	Vegetables	Eligible	1	5	2			-3	A	Match	High nutritional quality	89	0.2	0	0	0.3	0	0.5	100	100		1.8	0.8	0	0
Leaf parsley	Vegetables, fruits, berries, and nuts	Vegetables	Eligible	1	5	0			-5	A	Match	High nutritional quality	146	0.3	0	0	0.8	0	0.1	100	100		2.2	2.9	0	0
Pumpkin	Vegetables, fruits, berries, and nuts	Vegetables	Eligible	1	5	0			-5	A	Match	High nutritional quality	109	0.1	0	0	2.7	0	0	100	100		1	1.7	0	0
Savoy cabbage	Vegetables, fruits, berries, and nuts	Vegetables	Eligible	1	5	0			-5	A	Match	High nutritional quality	119	0.1	0	0	3.2	0	0.1	100	100		2	2.5	0	0
Napa cabbage	Vegetables, fruits, berries, and nuts	Vegetables	Eligible	1	5	0			-5	A	Match	High nutritional quality	86	0.14	0	0	2.5	0	0	100	100		1.3	1.6	0	0
Garden cress	Vegetables, fruits, berries, and nuts	Vegetables	Eligible	1	6	0			-6	A	Match	High nutritional quality	156	0.7	0	0	0.2	0	0	100	100		2.6	1.6	0	0
Watercress	Vegetables, fruits, berries, and nuts	Vegetables	Eligible	1	5	0			-5	A	Match	High nutritional quality	64	0.3	0.1	0	0	0	0.1	100	100		1.9	1.5	0	0
Wax beans	Vegetables, fruits, berries, and nuts	Vegetables	Eligible	1	5	0			-5	A	Match	High nutritional quality	136	0.1	0	0	1.4	0	0	100	100		1.8	2.7	0	0
Wax beans frozen product	Vegetables, fruits, berries, and nuts	Vegetables	Eligible	1	5	0			-5	A	Match	High nutritional quality	120	0.1	0	0	1.4	0	0	100	100		1.8	2.7	0	0
White cabbage	Vegetables, fruits, berries, and nuts	Vegetables	Eligible	1	5	1			-4	A	Match	High nutritional quality	123	0.1	0	0	5.7	0	0	100	100		1.1	2.6	0	0
Garlic	Vegetables, fruits, berries, and nuts	Vegetables	Eligible	1	7	2			-5	A	Match	High nutritional quality	668	0.5	0.1	0	3.9	0	0	100	100		6.4	1.5	0	0
Alfalfa sprouts	Vegetables, fruits, berries, and nuts	Vegetables	Eligible	1	6	0			-6	A	Match	High nutritional quality	133	0.7	0.1	0	0.8	0	0	100	100		4	3	0	0
Dill fresh	Vegetables, fruits, berries, and nuts	Vegetables	Eligible	1	6	0			-6	A	Match	High nutritional quality	241	0.8	0.1	0	0.8	0	0.1	100	100		3.7	2.8	0	0
Chives	Vegetables, fruits, berries, and nuts	Vegetables	Eligible	1	6	0			-6	A	Match	High nutritional quality	116	0.6	0.1	0	1.7	0	0	100	100		2.8	2.1	0	0
Chili pepper	Vegetables, fruits, berries, and nuts	Vegetables	Eligible	1	5	1			-4	A	Match	High nutritional quality	198	0.2	0	0	4.5	0	0	100	100		2	0	0	0
Bell pepper green red frozen product	Vegetables, fruits, berries, and nuts	Vegetables	Eligible	1	5	0			-5	A	Match	High nutritional quality	107	0.4	0.1	0	3	0	0.2	100	100		1	3	0	0
Button mushroom sliced frozen product	Vegetables, fruits, berries, and nuts	Vegetables	Not Eligible	1	5	0			-5	A	No match	Keyhole is restrictive	78	0.4	0.1	0	0.2	0	0	0	100		2	2	0	0
Lentil sprouts	Vegetables, fruits, berries, and nuts	Vegetables	Eligible	1	8	1			-7	A	Match	High nutritional quality	524	0.6	0.1	0	0.8	0	0	100	100		9	3	0	0
Vegetable mix w/ peas beans corn carrot frozen product e.g. amerikansk	Vegetables, fruits, berries, and nuts	Vegetables	Eligible	1	6	0			-6	A	Match	High nutritional quality	283	0.5	0.1	0	1.9	0	0.1	100	100		3.3	2.5	31	172.222
Vegetable mix w/ peas beans carrot cauliflower frozen product e.g. sommargrönsaker	Vegetables, fruits, berries, and nuts	Vegetables	Eligible	1	5	0			-5	A	Match	High nutritional quality	160	0.5	0.1	0	1.9	0	0.1	100	100		2.4	3	0	0
Bell pepper green yellow red	Vegetables, fruits, berries, and nuts	Vegetables	Eligible	1	5	1			-4	A	Match	High nutritional quality	92	0.16	0	0	4.6	0	0	100	100		0.5	1.3	0	0
Green beans canned w/o brine	Vegetables, fruits, berries, and nuts	Vegetables	Eligible	1	5	2			-3	A	Match	High nutritional quality	89	0.1	0	0	1.3	0	0.6	100	100		1.2	1.7	0	0
Button mushroom canned w/ brine	Vegetables, fruits, berries, and nuts	Vegetables	Not Eligible	1	5	4			-1	A	No match	Keyhole is restrictive	63	0.1	0	0	0.2	0	1	0	100		1.9	1.5	0	0
Vegetable mix pickled or pickles sweetened w/o brine	Vegetables, fruits, berries, and nuts	Vegetables	Eligible	1	5	8			3	C	No match	Nutriscore is restrictive	486	0.1	0	0	26.5	26	0	100	100		1.5	1.7	0	0
Button mushroom canned w/o brine	Vegetables, fruits, berries, and nuts	Vegetables	Not Eligible	1	5	2			-3	A	No match	Keyhole is restrictive	77	0.3	0	0	0.2	0	0.6	0	100		2.4	2.5	0	0
Brown beans dried	Vegetables, fruits, berries, and nuts	Vegetables	Eligible	1	17	4			-13	A	Match	High nutritional quality	1327	1.5	0.2	0	4.6	0	0.1	100	100		22	16.4	0	0
Red beans dried	Vegetables, fruits, berries, and nuts	Vegetables	Eligible	1	17	5			-12	A	Match	High nutritional quality	1358	1.5	0.2	0	4.6	0	0	100	100		22	14	0	0
Mung beans dried	Vegetables, fruits, berries, and nuts	Vegetables	Eligible	1	17	4			-13	A	Match	High nutritional quality	1341	1.3	0.4	0	1.2	0	0	100	100		24	16	0	0
Soy beans dried	Vegetables, fruits, berries, and nuts	Vegetables	Eligible	1	17	7			-10	A	Match	High nutritional quality	1666	17.7	2.4	0	6.1	0	0	100	100		34	15.3	0	0
Vegetable mix w/ carrot parsnip leek celeriac frozen product	Vegetables, fruits, berries, and nuts	Vegetables	Eligible	1	5	0			-5	A	Match	High nutritional quality	149	0.5	0.1	0	1.9	0	0.1	99	99		1.2	2.5	0	0
Corn kernels canned w/o brine	Vegetables, fruits, berries, and nuts	Vegetables	Eligible	1	5	2			-3	A	Match	High nutritional quality	334	1.5	0.3	0	5.8	0	0.4	99	99		2.1	2.9	100	490.196
Sauerkraut fermented cabbage canned w/ brine	Vegetables, fruits, berries, and nuts	Vegetables	Eligible	1	5	3			-2	A	Match	High nutritional quality	70	0.2	0	0	0.1	0	0.8	98	98		0.9	1.7	0	0
Olives black w/ oil drained	Vegetables, fruits, berries, and nuts	Vegetables	Not Eligible	1	6	11			5	C	Match	Low nutritional quality	594	14.1	1.6	0	0	0	2	95	95		0.8	3.5	0	0
Olives green w/ bell pepper filling drained	Vegetables, fruits, berries, and nuts	Vegetables	Not Eligible	1	5	18			13	D	Match	Low nutritional quality	535	13.1	2	0	0	0	3.4	93	93		0.6	2.6	0	0
Red cabbage canned	Vegetables, fruits, berries, and nuts	Vegetables	Not Eligible	1	5	4			-1	A	No match	Keyhole is restrictive	300	0.2	0	0	15	15	0	88	88		1.5	1.5	0	0
Button mushroom	Vegetables, fruits, berries, and nuts	Vegetables	Not Eligible	1	5	0			-5	A	No match	Keyhole is restrictive	114	0.23	0	0	0.1	0	0	0	100		2.4	2.4	0	0
Potato chips wedges frozen product	Vegetables, fruits, berries, and nuts	Vegetables	Not Eligible	1	1	1			0	A	No match	Keyhole is restrictive	659	5.61	0.4	5	0.4	0	0.1	94	0		2.4	3.9	0	0
Potato chips wedges deep-fried frozen product	Vegetables, fruits, berries, and nuts	Vegetables	Not Eligible	1	3	19			17	D	Match	Low nutritional quality	1018	13.42	1.5	10		0	0.1	89	0		2.8	4.5	0	0
Potato chips deep-fried app. 11% fat frozen product	Vegetables, fruits, berries, and nuts	Vegetables	Not Eligible	1	1	6			5	C	Match	Low nutritional quality	1017	11.4	3.4	11	0.5	0	0	88	0		3	3	0	0
Musk melon	Vegetables, fruits, berries, and nuts	Fruit	Eligible	1	5	1			-4	A	Match	High nutritional quality	155	0.3	0.1	0	5	0	0	100	100		0.9	1	0	0
Orange	Vegetables, fruits, berries, and nuts	Fruit	Eligible	1	5	2			-3	A	Match	High nutritional quality	208	0.2	0	0	8.2	0	0	100	100		0.8	1.2	0	0
Blackberries	Vegetables, fruits, berries, and nuts	Fruit	Eligible	1	6	1			-5	A	Match	High nutritional quality	181	0.2	0	0	5.6	0	0	100	100		1.1	3.4	0	0
Bilberries (European blueberries)	Vegetables, fruits, berries, and nuts	Fruit	Eligible	1	6	1			-5	A	Match	High nutritional quality	221	0.8	0	0	6.4	0	0	100	100		0.7	3.1	0	0
Cherimoya	Vegetables, fruits, berries, and nuts	Fruit	Eligible	1	5	4			-1	A	Match	High nutritional quality	351	0.3	0	0	11.7	0	0	100	100		1.2	2.2	0	0
Small citrus fruit clementine mandarin satsuma	Vegetables, fruits, berries, and nuts	Fruit	Eligible	1	5	2			-3	A	Match	High nutritional quality	226	0.2	0	0	9.6	0	0	100	100		0.8	1.5	0	0
Elderberries	Vegetables, fruits, berries, and nuts	Fruit	Eligible	1	9	1			-8	A	Match	High nutritional quality	279	0.5	0	0	6.5	0	0	100	100		0.7	6.8	0	0
Prickly pear	Vegetables, fruits, berries, and nuts	Fruit	Eligible	1	5	2			-3	A	Match	High nutritional quality	164	0.5	0	0	7.1	0	0	100	100		0.7	2.5	0	0
Gooseberries	Vegetables, fruits, berries, and nuts	Fruit	Eligible	1	6	1			-5	A	Match	High nutritional quality	160	0.6	0.1	0	5.4	0	0	100	100		0.8	3.4	0	0
Physalis	Vegetables, fruits, berries, and nuts	Fruit	Eligible	1	7	3			-4	A	Match	High nutritional quality	239	0.63	0.2	0	11.7	0	0	100	100		1.8	4.2	0	0
Kumquat	Vegetables, fruits, berries, and nuts	Fruit	Eligible	1	7	2			-5	A	Match	High nutritional quality	290	0.7	0.1	0	9.3	0	0	100	100		0.5	4.6	0	0
Quince	Vegetables, fruits, berries, and nuts	Fruit	Eligible	1	6	2			-4	A	Match	High nutritional quality	265	0.1	0	0	7.3	0	0	100	100		0.4	4	0	0
Sour cherries	Vegetables, fruits, berries, and nuts	Fruit	Eligible	1	5	4			-1	A	Match	High nutritional quality	256	0.08	0	0	15.4	0	0	100	100		0.9	1.4	0	0
Lingonberries cowberries	Vegetables, fruits, berries, and nuts	Fruit	Eligible	1	5	2			-3	A	Match	High nutritional quality	237	0.5	0	0	8.7	0	0	100	100		0.7	2.5	0	0
Plantain cooking banana	Vegetables, fruits, berries, and nuts	Fruit	Eligible	1	5	1			-4	A	Match	High nutritional quality	567	0.4	0.2	0	1.4	0	0	100	100		1.3	1.7	0	0
Nectarine	Vegetables, fruits, berries, and nuts	Fruit	Eligible	1	5	2			-3	A	Match	High nutritional quality	223	0.3	0	0	9.8	0	0	100	100		0.9	1.3	0	0
Passion fruit	Vegetables, fruits, berries, and nuts	Fruit	Eligible	1	10	2			-8	A	Match	High nutritional quality	366	0.7	0.1	0	6.2	0	0.1	100	100		2.2	10.4	0	0
Sharon	Vegetables, fruits, berries, and nuts	Fruit	Eligible	1	5	5			0	A	Match	High nutritional quality	270	0.2	0	0	18.6	0	0	100	100		0.4	1.6	0	0
Red currant	Vegetables, fruits, berries, and nuts	Fruit	Eligible	1	6	2			-4	A	Match	High nutritional quality	203	0.2	0	0	7.5	0	0	100	100		1.2	3.4	0	0
Black currant	Vegetables, fruits, berries, and nuts	Fruit	Eligible	1	9	2			-7	A	Match	High nutritional quality	322	1.28	0.2	0	8.3	0	0	100	100		1.4	7.1	0	0
Apple w/o peel	Vegetables, fruits, berries, and nuts	Fruit	Eligible	1	5	3			-2	A	Match	High nutritional quality	242	0.1	0	0	10.5	0	0	100	100		0	0.9	0	0
Raspberries blueberries frozen product	Vegetables, fruits, berries, and nuts	Fruit	Eligible	1	6	1			-5	A	Match	High nutritional quality	182	0.7	0	0	5.2	0	0	100	100		1	3.4	0	0
Banana dried	Vegetables, fruits, berries, and nuts	Fruit	Not Eligible	1	11	19			9	C	Match	Low nutritional quality	1566	1.8	0.7	0	58.9	0	0	100	100		3.9	7.5	0	0
Pear dried	Vegetables, fruits, berries, and nuts	Fruit	Not Eligible	1	8	15			7	C	Match	Low nutritional quality	1180	0.6	0.1	0	42.3	0	0	100	100		1.9	6	0	0
Fruit dried	Vegetables, fruits, berries, and nuts	Fruit	Not Eligible	1	11	15			5	C	Match	Low nutritional quality	1112	0.5	0	0	42.1	0	0.1	100	100		3.3	9	0	0
Papaya dried	Vegetables, fruits, berries, and nuts	Fruit	Not Eligible	1	8	18			11	D	Match	Low nutritional quality	1099	0.6	0.2	0	52.2	0	0	100	100		3.4	5	0	0
Grapes green	Vegetables, fruits, berries, and nuts	Fruit	Eligible	1	5	4			-1	A	Match	High nutritional quality	279	0.2	0.1	0	15.2	0	0	100	100		0.7	1.2	0	0
Grapes red	Vegetables, fruits, berries, and nuts	Fruit	Eligible	1	5	4			-1	A	Match	High nutritional quality	302	0.1	0	0	17	0	0	100	100		0.6	1.3	0	0
Grapefruit	Vegetables, fruits, berries, and nuts	Fruit	Eligible	1	5	2			-3	A	Match	High nutritional quality	182	0.5	0.1	0	6.9	0	0	100	100		0.9	0.9	0	0
Raspberries	Vegetables, fruits, berries, and nuts	Fruit	Eligible	1	6	1			-5	A	Match	High nutritional quality	142	0.6	0	0	4.1	0	0	100	100		1.2	3.7	0	0
Strawberries	Vegetables, fruits, berries, and nuts	Fruit	Eligible	1	5	2			-3	A	Match	High nutritional quality	172	0.21	0	0	7.9	0	0	100	100		0.5	1.9	0	0
Honeydew melon	Vegetables, fruits, berries, and nuts	Fruit	Eligible	1	5	1			-4	A	Match	High nutritional quality	137	0.1	0	0	6.8	0	0	100	100		0.5	0.7	0	0
Watermelon	Vegetables, fruits, berries, and nuts	Fruit	Eligible	1	5	2			-3	A	Match	High nutritional quality	142	0	0	0	8.7	0	0	100	100		0.6	0.6	0	0
Pineapple	Vegetables, fruits, berries, and nuts	Fruit	Eligible	1	5	3			-2	A	Match	High nutritional quality	217	0.1	0	0	11.4	0	0	100	100		0.5	1.2	0	0
Apricot	Vegetables, fruits, berries, and nuts	Fruit	Eligible	1	5	2			-3	A	Match	High nutritional quality	214	0.4	0	0	8.3	0	0	100	100		1.4	2.1	0	0
Banana	Vegetables, fruits, berries, and nuts	Fruit	Eligible	1	5	6			1	B	Match	High nutritional quality	396	0.1	0	0	18.1	0	0	100	100		1.1	1.4	0	0
Blueberries frozen product	Vegetables, fruits, berries, and nuts	Fruit	Eligible	1	6	1			-5	A	Match	High nutritional quality	181	0.5	0	0	6.4	0	0	100	100		0.5	3.1	0	0
Lemon	Vegetables, fruits, berries, and nuts	Fruit	Eligible	1	7	0			-7	A	Match	High nutritional quality	210	0.7	0	0	2.6	0	0	100	100		0.9	4.9	0	0
Figs	Vegetables, fruits, berries, and nuts	Fruit	Eligible	1	5	3			-2	A	Match	High nutritional quality	244	0.3	0.1	0	11.5	0	0	100	100		0.8	2.5	0	0
Kiwi fruit green	Vegetables, fruits, berries, and nuts	Fruit	Eligible	1	5	2			-3	A	Match	High nutritional quality	232	0.9	0	0	8.3	0	0	100	100		0.8	2.7	0	0
Sweet cherries	Vegetables, fruits, berries, and nuts	Fruit	Eligible	1	5	4			-1	A	Match	High nutritional quality	287	0.1	0	0	14.6	0	0	100	100		1.1	1.9	0	0
Lime	Vegetables, fruits, berries, and nuts	Fruit	Eligible	1	5	0			-5	A	Match	High nutritional quality	198	0.2	0	0	0.6	0	0	100	100		0.7	0.5	0	0
Mango	Vegetables, fruits, berries, and nuts	Fruit	Eligible	1	5	3			-2	A	Match	High nutritional quality	235	0.6	0.1	0	10.4	0	0	100	100		0.7	1.1	0	0
Papaya	Vegetables, fruits, berries, and nuts	Fruit	Eligible	1	5	2			-3	A	Match	High nutritional quality	201	0.6	0.2	0	9.5	0	0	100	100		0.8	1.8	0	0
Paradise apple	Vegetables, fruits, berries, and nuts	Fruit	Eligible	1	5	2			-3	A	Match	High nutritional quality	338	0.3	0	0	5.8	0	0	100	100		0.4	2	0	0
Peach nectarine	Vegetables, fruits, berries, and nuts	Fruit	Eligible	1	5	2			-3	A	Match	High nutritional quality	179	0.1	0	0	7.8	0	0	100	100		0.7	2.1	0	0
Plum	Vegetables, fruits, berries, and nuts	Fruit	Eligible	1	5	2			-3	A	Match	High nutritional quality	198	0.05	0	0	7.2	0	0	100	100		0.5	1.8	0	0
Pear	Vegetables, fruits, berries, and nuts	Fruit	Eligible	1	5	3			-2	A	Match	High nutritional quality	226	0.1	0	0	11.3	0	0	100	100		0.3	2.7	0	0
Cranberries	Vegetables, fruits, berries, and nuts	Fruit	Eligible	1	6	0			-6	A	Match	High nutritional quality	192	0.2	0	0	3.4	0	0	100	100		0.4	3.3	0	0
Grapes	Vegetables, fruits, berries, and nuts	Fruit	Eligible	1	5	4			-1	A	Match	High nutritional quality	291	0.15	0	0	16.1	0	0	100	100		0.6	1.2	0	0
Apple w/ skin	Vegetables, fruits, berries, and nuts	Fruit	Eligible	1	5	2			-3	A	Match	High nutritional quality	200	0.05	0	0	9.9	0	0	100	100		0	2.3	0	0
Raspberries frozen product	Vegetables, fruits, berries, and nuts	Fruit	Eligible	1	6	0			-6	A	Match	High nutritional quality	157	0.5	0	0	3.4	0	0	100	100		1	3.7	0	0
Blackberries frozen product	Vegetables, fruits, berries, and nuts	Fruit	Eligible	1	9	2			-7	A	Match	High nutritional quality	243	0.5	0	0	7.9	0	0	100	100		1	7.2	0	0
Strawberries frozen product	Vegetables, fruits, berries, and nuts	Fruit	Eligible	1	5	1			-4	A	Match	High nutritional quality	140	0.3	0	0	4.7	0	0	100	100		0.5	1.4	0	0
Apricot dried	Vegetables, fruits, berries, and nuts	Fruit	Not Eligible	1	8	13			5	C	Match	Low nutritional quality	795	0.5	0.1	0	39.4	0	0	100	100		2.2	5.3	0	0
Blueberries dried	Vegetables, fruits, berries, and nuts	Fruit	Not Eligible	1	11	17			7	C	Match	Low nutritional quality	1382	1	0	0	45.9	0	0	100	100		4.6	10	0	0
Dates dried	Vegetables, fruits, berries, and nuts	Fruit	Not Eligible	1	10	19			9	C	Match	Low nutritional quality	1345	0.6	0	0	58	0	0	100	100		2.4	7.5	0	0
Peach dried	Vegetables, fruits, berries, and nuts	Fruit	Not Eligible	1	11	17			7	C	Match	Low nutritional quality	1056	0.8	0.1	0	50.8	0	0	100	100		3.6	8.2	0	0
Apple dried	Vegetables, fruits, berries, and nuts	Fruit	Not Eligible	1	10	18			8	C	Match	Low nutritional quality	1075	0.3	0	0	57.2	0	0.2	100	100		0.9	9.5	0	0
Apricot canned w/ juice	Vegetables, fruits, berries, and nuts	Fruit	Not Eligible	1	5	2			-3	A	No match	Keyhole is restrictive	217	0	0	0	8.3	0	0	60	100		0.6	1.6	0	0
Pomegranate	Vegetables, fruits, berries, and nuts	Fruit	Eligible	1	10	2			-8	A	Match	High nutritional quality	233	0.6	0.1	0	10	0	0	100	100		0.7	10	0	0
Guava	Vegetables, fruits, berries, and nuts	Fruit	Eligible	1	7	1			-6	A	Match	High nutritional quality	136	0.1	0	0	4.9	0	0	100	100		0.6	5.1	0	0
Cloudberries	Vegetables, fruits, berries, and nuts	Fruit	Eligible	1	8	2			-6	A	Match	High nutritional quality	225	0.9	0.1	0	7.7	0	0	100	100		1.3	6.3	0	0
Strawberries w/ sugar frozen product	Vegetables, fruits, berries, and nuts	Fruit	Not Eligible	1	5	5			0	A	No match	Keyhole is restrictive	358	0.1	0	0	15.4	11	0	100	100		0.5	1.4	0	0
Raisins	Vegetables, fruits, berries, and nuts	Fruit	Not Eligible	1	8	18			10	C	Match	Low nutritional quality	1194	0.5	0	0	61.5	0	0	99	99		1.9	6.1	0	0
Pineapple canned w/ juice	Vegetables, fruits, berries, and nuts	Fruit	Not Eligible	1	5	4			-1	A	No match	Keyhole is restrictive	260	0.1	0	0	14.7	0	0	96	96		0.4	1	0	0
Fruit salad	Vegetables, fruits, berries, and nuts	Fruit	Eligible	1	5	3			-2	A	Match	High nutritional quality	235	0.26	0	0	10.4	0	0	95	95		0.6	1.9	0	0
Raspberries w/ sugar frozen product	Vegetables, fruits, berries, and nuts	Fruit	Not Eligible	1	6	5			-1	A	No match	Keyhole is restrictive	345	0.2	0	0	14.3	11	0	95	95		0.7	3.3	0	0
Blackberries w/ sugar frozen product	Vegetables, fruits, berries, and nuts	Fruit	Not Eligible	1	8	3			-5	A	No match	Keyhole is restrictive	288	0.5	0	0	12	4	0	95	95		1	6	0	0
Mandarin canned w/ reduced sugar syrup	Vegetables, fruits, berries, and nuts	Fruit	Not Eligible	1	5	4			-1	A	No match	Keyhole is restrictive	272	0.1	0	0	14.5	10	0	94	94		0.4	1.7	0	0
Fruit cocktail canned w/ sugar syrup	Vegetables, fruits, berries, and nuts	Fruit	Not Eligible	1	5	6			1	B	No match	Keyhole is restrictive	340	0	0	0	19.2	12	0	93	93		0.4	1.5	0	0
Pear canned w/ sugar syrup	Vegetables, fruits, berries, and nuts	Fruit	Not Eligible	1	5	4			-1	A	No match	Keyhole is restrictive	322	0.1	0	0	15.9	10	0	93	93		0.2	1.9	0	0
Cherries sour canned w/ sugar syrup	Vegetables, fruits, berries, and nuts	Fruit	Not Eligible	1	5	7			2	B	No match	Keyhole is restrictive	393	0.1	0	0	20.2	8	0	92	92		0.7	1.5	0	0
Mango canned w/ sugar syrup	Vegetables, fruits, berries, and nuts	Fruit	Not Eligible	1	5	7			2	B	No match	Keyhole is restrictive	413	0.1	0	0	20.2	14	0	92	92		0.3	1	0	0
Apricot canned w/ sugar syrup	Vegetables, fruits, berries, and nuts	Fruit	Not Eligible	1	5	6			1	B	No match	Keyhole is restrictive	494	0.1	0	0	18.5	11	0	90	90		0.5	1.3	0	0
Plum canned w/ sugar syrup	Vegetables, fruits, berries, and nuts	Fruit	Not Eligible	1	5	6			1	B	No match	Keyhole is restrictive	393	0.1	0	0	19.1	14	0	90	90		0.4	1.5	0	0
Blueberries sweetened frozen product	Vegetables, fruits, berries, and nuts	Fruit	Not Eligible	1	6	5			-1	A	No match	Keyhole is restrictive	346	0.1	0	0	16.4	11	0	90	90		0.4	3.1	0	0
Strawberries sliced sweetened frozen product	Vegetables, fruits, berries, and nuts	Fruit	Not Eligible	1	5	5			0	A	No match	Keyhole is restrictive	428	0.1	0	0	15.4	11	0	90	90		0.5	1.4	0	0
Peach canned w/ sugar syrup	Vegetables, fruits, berries, and nuts	Fruit	Not Eligible	1	5	5			0	A	No match	Keyhole is restrictive	348	0.1	0	0	16.6	11	0	87	87		0.4	0.8	0	0
Orange salad	Vegetables, fruits, berries, and nuts	Fruit	Not Eligible	1	5	4			-1	A	No match	Keyhole is restrictive	455	4.72	0.6	0	11.8	1	0.2	84	84		1.5	1.4	0	0
Pineapple canned w/ sugar syrup	Vegetables, fruits, berries, and nuts	Fruit	Not Eligible	1	1	6			5	C	Match	Low nutritional quality	362	0.1	0	0	20	0	0	60	60		0.4	1	0	0
Fruit berries canned unsweetened or artificial sweeteners	Vegetables, fruits, berries, and nuts	Fruit	Not Eligible	1	1	2			1	B	No match	Keyhole is restrictive	146	0.1	0	0	7.4	0	0	60	60		0.4	0.8	0	0
Pear canned w/ reduced sugar syrup	Vegetables, fruits, berries, and nuts	Fruit	Not Eligible	1	1	2			1	B	No match	Keyhole is restrictive	253	0	0	0	9.1	5	0	60	60		0.2	1.9	0	0
Apple canned	Vegetables, fruits, berries, and nuts	Fruit	Not Eligible	1	1	4			3	C	Match	Low nutritional quality	290	0.5	0.1	0	15	0	0	60	60		0.2	1.8	0	0
Grapefruit canned w/ reduced sugar syrup	Vegetables, fruits, berries, and nuts	Fruit	Not Eligible	1	1	4			3	C	Match	Low nutritional quality	265	0.1	0	0	15.5	11	0	60	60		0.6	0.4	0	0
Chestnuts	Vegetables, fruits, berries, and nuts	Nuts, seeds	Eligible	1	4	4			0	A	Match	High nutritional quality	840	2.2	0.3	0	7	0	0	0	0		2.4	6.8	0	0
Chestnuts roasted	Vegetables, fruits, berries, and nuts	Nuts, seeds	Eligible	1	6	4			-2	A	Match	High nutritional quality	964	2.2	0.3	0	7	0	0	0	0		3.2	7.9	0	0
Cashew nuts roasted w/o salt	Vegetables, fruits, berries, and nuts	Nuts, seeds	Eligible	2			12	5	-7	A	Match	High nutritional quality	2499	48.67	8.7	0	5.9	0	0	0	0		18	8.3	0	0
Hazelnuts	Vegetables, fruits, berries, and nuts	Nuts, seeds	Eligible	2			10	2	-8	A	Match	High nutritional quality	2753	64.6	4.8	0	3.6	0	0	0	0		13.2	16.1	0	0
Peanuts dried	Vegetables, fruits, berries, and nuts	Nuts, seeds	Eligible	2			12	3	-9	A	Match	High nutritional quality	2454	49	6.8	0	3.1	0	0	0	0		25.7	8.1	0	0
Peanuts roasted	Vegetables, fruits, berries, and nuts	Nuts, seeds	Eligible	2			12	3	-9	A	Match	High nutritional quality	2530	51.3	6.4	0	4.6	0	0	0	0		22.4	11.6	0	0
Peanuts roasted salted	Vegetables, fruits, berries, and nuts	Nuts, seeds	Not Eligible	2			12	12	7	C	Match	Low nutritional quality	2530	51.3	6.4	0	4.6	0	1.9	0	0		22.4	11.6	0	0
Shredded coconut dried	Vegetables, fruits, berries, and nuts	Nuts, seeds	Not Eligible	2			7	21	16	D	Match	Low nutritional quality	2889	67.2	60.7	0	5.4	0	0.1	0	0		6.2	9.2	0	0
Brazil nuts	Vegetables, fruits, berries, and nuts	Nuts, seeds	Not Eligible	2			11	7	2	B	No match	Keyhole is restrictive	2860	67.8	15.4	0	1.8	0	0	0	0		14.2	13.7	0	0
Pumpkin seeds	Vegetables, fruits, berries, and nuts	Nuts, seeds	Not Eligible	2			12	3	-9	A	No match	Keyhole is restrictive	2396	48	7.3	0	1.4	0	0	0	0		29.8	9.2	0	0
Sesame seeds w/ husk	Vegetables, fruits, berries, and nuts	Nuts, seeds	Not Eligible	2			12	3	-9	A	No match	Keyhole is restrictive	2537	54.8	6.8	0	0.6	0	0	0	0		19.9	12	0	0
Sunflower seeds	Vegetables, fruits, berries, and nuts	Nuts, seeds	Not Eligible	2			12	1	-11	A	No match	Keyhole is restrictive	2584	56.1	4.9	0	2.9	0	0	0	0		20.6	11.5	0	0
Walnuts	Vegetables, fruits, berries, and nuts	Nuts, seeds	Eligible	2			10	1	-9	A	Match	High nutritional quality	2845	64.8	5.7	0	2.5	0	0	0	0		13.8	9	0	0
Chili peanuts	Vegetables, fruits, berries, and nuts	Nuts, seeds	Not Eligible	2			10	16	12	D	Match	Low nutritional quality	2159	32.33	5.1	0	6.4	3	2.7	0	0		16.6	7.4	0	0
Pine nuts	Vegetables, fruits, berries, and nuts	Nuts, seeds	Eligible	2			9	2	-7	A	Match	High nutritional quality	2918	66.8	3.9	0	4.9	0	0	0	0		14.8	5.5	0	0
Cashew nuts roasted w/ salt	Vegetables, fruits, berries, and nuts	Nuts, seeds	Not Eligible	2			12	8	3	C	Match	Low nutritional quality	2499	48.67	8.7	0	5.9	0	0.7	0	0		18	8.3	0	0
Almond flour	Vegetables, fruits, berries, and nuts	Nuts, seeds	Eligible	2			12	2	-10	A	Match	High nutritional quality	2550	53.1	4.2	0	4	0	0	0	0		22.4	9.8	0	0
Coconut	Vegetables, fruits, berries, and nuts	Nuts, seeds	Not Eligible	2			6	20	15	D	Match	Low nutritional quality	1473	33.5	29.2	0	4.8	0	0	0	0		3.4	9	0	0
Linseeds whole	Vegetables, fruits, berries, and nuts	Nuts, seeds	Not Eligible	2			12	1	-11	A	No match	Keyhole is restrictive	2182	43.8	3.4	0	1.6	0	0.1	0	0		18.7	30.4	0	0
Pecan nuts	Vegetables, fruits, berries, and nuts	Nuts, seeds	Eligible	2			8	2	-6	A	Match	High nutritional quality	2988	73.3	6.2	0	4	0	0	0	0		8.5	13.3	0	0
Pistachio nuts	Vegetables, fruits, berries, and nuts	Nuts, seeds	Eligible	2			7	3	-4	B	Match	High nutritional quality	2536	48.5	6.1	0	6.8	0	0	0	0		20.5	3	0	0
Sesame seeds w/o husk	Vegetables, fruits, berries, and nuts	Nuts, seeds	Not Eligible	2			12	3	-9	A	No match	Keyhole is restrictive	2693	59.7	7.6	0	1	0	0.1	0	0		20.9	10.4	0	0
Almond sweet	Vegetables, fruits, berries, and nuts	Nuts, seeds	Eligible	2			12	2	-10	A	Match	High nutritional quality	2478	53.2	4.4	0	3.6	0	0	0	0		20.7	18.7	0	0
Hemp seeds w/ husk	Vegetables, fruits, berries, and nuts	Nuts, seeds	Not Eligible	2			12	0	-12	A	No match	Keyhole is restrictive	1852	32.9	2.6	0	1.4	0	0	0	0		20.9	35	0	0
Poppy seeds	Vegetables, fruits, berries, and nuts	Nuts, seeds	Not Eligible	2			12	1	-11	A	No match	Keyhole is restrictive	2236	45.9	4.4	0	3	0	0	0	0		17.9	19	0	0
Rye coarse grounded grains or flakes steamed wholegrain	Flour, grains, and rice	Flakes, flour	Eligible	1	8	4			-4	A	Match	High nutritional quality	1352	1.5	0.2	0	2.4	0	0	0	0		9.2	12.7	100	116.279
Rolled oats wholegrain	Flour, grains, and rice	Flakes, flour	Eligible	1	8	5			-3	A	Match	High nutritional quality	1569	6.98	1.1	0	1	0	0	0	0		9.5	7.5	100	111.359
Rolled oats wholegrain w/ wheat bran	Flour, grains, and rice	Flakes, flour	Eligible	1	9	5			-4	A	Match	High nutritional quality	1552	7.3	1.2	0	1.2	0	0	0	0		10	10.5	85	94.1307
Oat bran	Flour, grains, and rice	Flakes, flour	Eligible	1	12	5			-7	A	Match	High nutritional quality	1491	7	1.3	0	3.2	0	0	0	0		19	18	0	0
Millet grains or coarsely-ground grains wholegrain	Flour, grains, and rice	Flakes, flour	Not Eligible	1	5	4			-1	A	No match	Keyhole is restrictive	1474	2.9	0.6	0	0.6	0	0	0	0		10.5	3.2	100	116.279
Bulgur	Flour, grains, and rice	Flakes, flour	Not Eligible	1	10	4			-6	A	No match	Keyhole is restrictive	1479	1.33	0.2	0	0.4	0	0	0	0		12.3	7.7	0	0
Couscous	Flour, grains, and rice	Flakes, flour	Not Eligible	1	7	4			-3	A	No match	Keyhole is restrictive	1512	0.64	0.1	0	1.5	0	0	0	0		12.8	5	0	0
Barley flour wholegrain	Flour, grains, and rice	Flakes, flour	Eligible	1	8	4			-4	A	Match	High nutritional quality	1428	3	0.5	0	0.9	0	0	0	0		9.2	7.6	100	116.279
Rye flour wholegrain	Flour, grains, and rice	Flakes, flour	Eligible	1	8	4			-4	A	Match	High nutritional quality	1359	1.7	0.3	0	2	0	0	0	0		8.1	18.8	100	111.857
Wheat flour wholegrain graham flour	Flour, grains, and rice	Flakes, flour	Eligible	1	9	4			-5	A	Match	High nutritional quality	1404	2	0.2	0	1.2	0	0	0	0		10.7	13.8	100	112.36
Wheat flour bakers flour	Flour, grains, and rice	Flakes, flour	Not Eligible	1	5	4			-1	A	No match	Keyhole is restrictive	1456	1.57	0.2	0	1.5	0	0	0	0		10.6	3.1	0	0
Wheat flour	Flour, grains, and rice	Flakes, flour	Not Eligible	1	4	4			0	A	No match	Keyhole is restrictive	1473	1.88	0.3	0	1.5	0	0	0	0		8.5	3.6	0	0
Spelt flour wholegrain	Flour, grains, and rice	Flakes, flour	Eligible	1	9	4			-5	A	Match	High nutritional quality	1478	3.33	0.4	0	0.7	0	0	0	0		11.9	9.1	100	111.732
Oat flour wholegrain	Flour, grains, and rice	Flakes, flour	Eligible	1	9	4			-5	A	Match	High nutritional quality	1473	4.35	0.7	0	0.8	0	0	0	0		11.3	14.2	100	110.011
Spelt flour refined	Flour, grains, and rice	Flakes, flour	Not Eligible	1	6	4			-2	A	No match	Keyhole is restrictive	1486	1.7	0.3	0	0.9	0	0	0	0		12	5.1	0	0
Flour mix sifted rye w/ wheat	Flour, grains, and rice	Flakes, flour	Not Eligible	1	8	4			-4	A	No match	Keyhole is restrictive	1489	1.39	0.2	0	0.6	0	0	0	0		8.6	8.8	0	0
Rolled barley steamed wholegrain	Flour, grains, and rice	Flakes, flour	Eligible	1	8	4			-4	A	Match	High nutritional quality	1468	3.1	0.6	0	0.9	0	0	0	0		9.2	10.7	100	111.359
Wheat coarse-ground or flakes steamed wholegrain	Flour, grains, and rice	Flakes, flour	Eligible	1	9	4			-5	A	Match	High nutritional quality	1375	2	0.2	0	0.5	0	0	0	0		10.2	11.3	100	116.279
Wheat bran	Flour, grains, and rice	Flakes, flour	Eligible	1	11	3			-8	A	Match	High nutritional quality	1228	5	0.8	0	3.1	0	0	0	0		16.6	30.5	0	0
Wheat bran coarse wheat bran	Flour, grains, and rice	Flakes, flour	Eligible	1	10	3			-7	A	Match	High nutritional quality	1124	5	0.8	0	1.3	0	0	0	0		12.7	37.5	0	0
Buckwheat whole or coarsely-ground grains	Flour, grains, and rice	Flakes, flour	Not Eligible	1	4	4			0	A	No match	Keyhole is restrictive	1475	2.5	0.4	0	1.2	0	0	0	0		9.6	3.7	0	0
Buckwheat flour	Flour, grains, and rice	Flakes, flour	Not Eligible	1	8	4			-4	A	No match	Keyhole is restrictive	1493	3.55	0.6	0	1.2	0	0	0	0		13.5	5.5	0	0
Corn flour yellow refined or polenta	Flour, grains, and rice	Flakes, flour	Not Eligible	1	4	4			0	A	No match	Keyhole is restrictive	1482	3.43	0.4	0	1.2	0	0	0	0		6	4.7	0	0
Corn starch	Flour, grains, and rice	Flakes, flour	Not Eligible	1	0	4			4	C	Match	Low nutritional quality	1515	0.74	0	0	0	0	0	0	0		0	0	0	0
Potato flour	Flour, grains, and rice	Flakes, flour	Not Eligible	1	0	4			4	C	Match	Low nutritional quality	1448	0.4	0	0	0	0	0	0	0		0	0	0	0
Rye flakes wholegrain steamed	Flour, grains, and rice	Flakes, flour	Eligible	1	8	4			-4	A	Match	High nutritional quality	1352	1.5	0.2	0	2.4	0	0	0	0		9.2	12.7	100	116.279
Wheat flour durum	Flour, grains, and rice	Flakes, flour	Not Eligible	1	8	4			-4	A	No match	Keyhole is restrictive	1471	1.6	0.3	0	1.7	0	0	0	0		12.2	6.3	0	0
Flour mix wheat barley rye oat	Flour, grains, and rice	Flakes, flour	Not Eligible	1	7	4			-3	A	No match	Keyhole is restrictive	1448	2.17	0.3	0	1.4	0	0	0	0		8.7	7.1	37	42.3826
Flour mix gluten free	Flour, grains, and rice	Flakes, flour	Not Eligible	1	6	4			-2	A	No match	Keyhole is restrictive	1404	0	0	0	3.4	2	0.1	0	0		2.8	10.3	0	0
Rice flour white	Flour, grains, and rice	Rice	Not Eligible	1	2	4			2	B	No match	Keyhole is restrictive	1499	0.51	0.1	0	0.2	0	0	0	0		5.8	2.1	0	0
Wild rice dried	Flour, grains, and rice	Rice	Not Eligible	1	9	4			-5	A	No match	Keyhole is restrictive	1508	1.08	0.2	0	3.2	0	0	0	0		14.7	6.2	0	0
Rice Basmati dry	Flour, grains, and rice	Rice	Not Eligible	1	3	4			1	B	No match	Keyhole is restrictive	1501	1	0.2	0	0.2	0	0	0	0		9.2	0.5	0	0
Rice brown long-grain dry wholegrain	Flour, grains, and rice	Rice	Not Eligible	1	5	4			-1	A	No match	Keyhole is restrictive	1527	3	0.6	0	0.5	0	0	0	0		9.4	4.2	100	111.111
Rice long-grain dried uncooked	Flour, grains, and rice	Rice	Not Eligible	1	3	4			1	B	No match	Keyhole is restrictive	1474	0.7	0.1	0	0.1	0	0	0	0		7.8	1	0	0
Rice noodles dry	Flour, grains, and rice	Rice	Not Eligible	1	1	6			5	C	Match	Low nutritional quality	1507	0.56	0.2	0	0.3	0	0.5	0	0		3.4	1.6	0	0
Risotto rice Avorio dried uncooked	Flour, grains, and rice	Rice	Not Eligible	1	2	4			2	B	No match	Keyhole is restrictive	1499	1.28	0.2	0	1	0	0	0	0		6.7	1.2	0	0
Rice Jasmine dry	Flour, grains, and rice	Rice	Not Eligible	1	3	4			1	B	No match	Keyhole is restrictive	1483	0.7	0.1	0	0.2	0	0	0	0		7.5	0	0	0
Rice long-grain parboiled dried uncooked	Flour, grains, and rice	Rice	Not Eligible	1	3	4			1	B	No match	Keyhole is restrictive	1512	1.2	0.2	0	0.6	0	0	0	0		7.7	1.4	0	0
Rice white pre-boiled dried uncooked 1% salt	Flour, grains, and rice	Rice	Not Eligible	1	3	7			4	C	Match	Low nutritional quality	1509	0.2	0	0	0.1	0	0.7	0	0		7.9	1.5	0	0
Rice white pre-boiled dried uncooked	Flour, grains, and rice	Rice	Not Eligible	1	3	4			1	B	No match	Keyhole is restrictive	1526	0.7	0.1	0	0.6	0	0	0	0		8.5	2.6	0	0
Breakfast cereal muesli wholegrain w/ fruit banana	Flour, grains, and rice	Cereal	Eligible	1	9	9			0	A	Match	High nutritional quality	1594	7.03	2.9	0	9.2	6	0.4	42	42		8.2	10.7	80	86.2069
Breakfast cereal muesli wholegrain w/ sugar fruit coconut	Flour, grains, and rice	Cereal	Not Eligible	1	7	21			16	D	Match	Low nutritional quality	1723	10.9	7.6	0	27.7	21	0.4	20	20		6.5	7.6	50	53.2481
Breakfast cereal musli wholegrain w/ fruit berries	Flour, grains, and rice	Cereal	Not Eligible	1	8	11			6	C	Match	Low nutritional quality	1547	6.62	2.7	0	15.1	10	0.3	22	22		8.2	7.7	63	70.8661
Granola breakfast cereal w/ fruit nuts	Flour, grains, and rice	Cereal	Not Eligible	1	9	10			1	B	No match	Keyhole is restrictive	1827	19.5	1.8	0	10.1	0	0.4	20	20		11.4	16.2	61	64.2105
Granola breakfast cereal w/ cocoa and raspberry	Flour, grains, and rice	Cereal	Not Eligible	1	8	12			7	C	Match	Low nutritional quality	1709	15.8	2.7	0	10.6	0	0.5	19	19		8.8	20.3	55	58.1395
Breakfast cereal muesli wholegrain w/ fruit nuts	Flour, grains, and rice	Cereal	Eligible	1	8	7			-1	A	Match	High nutritional quality	1583	6.07	1	0	12.9	6	0.2	17	17		9.4	9.3	66	71.3514
Breakfast cereals muesli wholegrain w/ fruit	Flour, grains, and rice	Cereal	Eligible	1	8	9			1	B	Match	High nutritional quality	1565	4.52	1.5	0	12.1	8	0.4	14	14		8.2	8.8	56	60.2799
Breakfast cereal muesli wholegrain w/ berries	Flour, grains, and rice	Cereal	Eligible	1	8	17			12	D	No match	Nutriscore is restrictive	1529	3.51	20.6	0	7.3	7	0.3	12	12		9.2	10.3	71	76.5086
Breakfast cereal musli wholegrain w/ fruit nuts sugar or honey	Flour, grains, and rice	Cereal	Not Eligible	1	8	13			8	C	Match	Low nutritional quality	1543	3.8	0.5	0	29.1	22	0.4	10	10		8	8.2	59	63.8528
Breakfast cereal w/ sugar coconut e.g. crunchy	Flour, grains, and rice	Cereal	Not Eligible	1	6	17			14	D	Match	Low nutritional quality	1928	17.7	5.3	0	23	22	0.4	5	5		7.4	5.7	66	68.0412
Breakfast cereal wholegrain w/ sugar raisin coconut e.g. Crunchy	Flour, grains, and rice	Cereal	Not Eligible	1	5	19			16	D	Match	Low nutritional quality	1883	16.3	6.3	0	25.6	22	0.4	5	5		7	5.8	61	63.5417
Breakfast cereal musli wheat oat rye barley wholegrain w/ fruit nuts seeds	Flour, grains, and rice	Cereal	Not Eligible	1	10	10			0	A	No match	Keyhole is restrictive	1862	20.11	3.5	0	4.2	4	0.4	4	4		15.2	7	37	40.349
Breakfast cereal muesli wholegrain w/ sugar fruit berries	Flour, grains, and rice	Cereal	Not Eligible	1	6	19			16	D	Match	Low nutritional quality	1948	18.4	7.6	0	21.8	30	0.4	3	3		7.4	5.9	60	61.6016
Breakfast cereal muesli wholegrain w/ sugar fruit nuts	Flour, grains, and rice	Cereal	Not Eligible	1	9	16			11	D	Match	Low nutritional quality	1905	17.1	4.8	0	20.7	21	0.4	2	2		9.9	8	57	58.1633
Breakfast cereal puffed rice roasted unsweetened	Flour, grains, and rice	Cereal	Not Eligible	1	2	4			2	B	No match	Keyhole is restrictive	1603	0.9	0.2	0	0.3	0	0	0	0		6	0.8	0	0
Breakfast cereal corn unsweetened fortified e.g. corn flakes	Flour, grains, and rice	Cereal	Not Eligible	1	3	14			14	D	Match	Low nutritional quality	1591	0.88	0.2	0	9.3	9	1.8	0	0		8	2.5	0	0
Breakfast cereal wheat wholegrain e.g. Weetabix	Flour, grains, and rice	Cereal	Eligible	1	9	8			-1	A	Match	High nutritional quality	1532	2.52	0.3	0	5	5	0.8	0	0		11.3	10.5	95	100.211
Breakfast cereal wheat bran wholegrain fortified e.g. All-Bran	Flour, grains, and rice	Cereal	Not Eligible	1	9	14			9	C	Match	Low nutritional quality	1523	2.76	0.4	0	22.9	23	1	0	0		9.9	14.7	64	65.5738
Breakfast cereal puffed wheat w/ honey fortified	Flour, grains, and rice	Cereal	Not Eligible	1	8	12			7	C	Match	Low nutritional quality	1623	3.01	0.6	0	28.4	28	0	0	0		8.3	7.9	0	0
Breakfast cereal corn flakes w/ sugar fortified	Flour, grains, and rice	Cereal	Not Eligible	1	2	17			16	D	Match	Low nutritional quality	1599	0.87	0	0	35.9	36	0.8	0	0		4.3	3.1	0	0
Breakfast cereal wholegrain w/ sugar fortified e.g. Cheerios	Flour, grains, and rice	Cereal	Not Eligible	1	7	22			18	D	Match	Low nutritional quality	1588	3.2	0.4	0	36.3	36	1.8	0	0		7.7	6.8	33	34.1262
Oat crunches	Flour, grains, and rice	Cereal	Eligible	1	9	10			1	B	Match	High nutritional quality	1610	6.91	1.2	0	9	9	0.8	0	0		12	12.6	85	88.2658
Breakfast cereal wholegrain fortified e.g. Special flakes	Flour, grains, and rice	Cereal	Not Eligible	1	4	12			11	D	Match	Low nutritional quality	1605	2.17	0.5	0	11.2	11	1.1	0	0		9.2	3.7	15	15.674
Wheat flakes wholegrain steamed	Flour, grains, and rice	Cereal	Eligible	1	9	4			-5	A	Match	High nutritional quality	1375	2	0.2	0	0.5	0	0	0	0		10.2	11.3	100	116.279
Breakfast cereal e.g. corn flakes	Flour, grains, and rice	Cereal	Not Eligible	1	5	11			8	C	Match	Low nutritional quality	1572	1.19	0.1	0	7.8	8	1.1	0	0		7	6.1	0	0
Breakfast cereal wholegrain e.g. muesli cereal mix	Flour, grains, and rice	Cereal	Eligible	1	8	5			-3	A	Match	High nutritional quality	1536	4.09	0.6	0	1.8	2	0.4	0	0		9.3	9.6	85	92.1909
Breakfast cereal puffed rice w/ sugar fortified e.g. Rice Krispies	Flour, grains, and rice	Cereal	Not Eligible	1	2	11			11	D	Match	Low nutritional quality	1612	1.16	0.2	0	9.4	9	1.1	0	0		5.4	1.2	0	0
Breakfast cereal wheat bran malt roasted All-bran plus	Flour, grains, and rice	Cereal	Not Eligible	1	9	9			0	A	No match	Keyhole is restrictive	1534	3.6	0.7	0	12.8	13	0.6	0	0		10.3	14	66	68.9655
Breakfast cereal puffed rice roasted w/ sugar cocoa powder e.g. Coco Pops	Flour, grains, and rice	Cereal	Not Eligible	1	1	18			18	D	Match	Low nutritional quality	1644	2.64	1.3	0	35.8	36	0.8	0	0		4.6	2.4	0	0
Breakfast cereal wholegrain e.g. Special flakes	Flour, grains, and rice	Cereal	Not Eligible	1	4	12			11	D	Match	Low nutritional quality	1605	2.17	0.4	0	11.2	11	1.1	0	0		9	3.7	15	15.674
Breakfast cereal puffed wheat w/ chocolate wholegrain	Flour, grains, and rice	Cereal	Not Eligible	1	8	11			6	C	Match	Low nutritional quality	1598	3.44	0.9	0	21.5	22	0.4	0	0		8.4	10.5	52	53.443
Granola breakfast cereal muesli gluten free	Flour, grains, and rice	Cereal	Not Eligible	1	8	9			1	B	No match	Keyhole is restrictive	1807	20.3	1.8	0	7.8	3	0.4	9	9		9.1	18	51	54.2553
Breakfast cereal corn gluten free fortified	Flour, grains, and rice	Cereal	Not Eligible	1	4	12			11	D	Match	Low nutritional quality	1543	0.2	0	0	2.8	0	1.8	0	0		7.4	3.4	0	0
Breakfast cereal rice gluten free fortified e.g. Special flakes	Flour, grains, and rice	Cereal	Not Eligible	1	2	7			5	C	Match	Low nutritional quality	1608	0.74	0.1	0	9	8	0.4	0	0		5.9	1.2	0	0
Buckwheat porridge w/ raisins	Porridge, bread, and pasta	Porridge	Not Eligible	1	0	6			6	C	Match	Low nutritional quality	444	0.57	0.1	0	10.9	0	0.5	13	13		2	1.4	0	0
Porridge graham flour w/ dried fruit flax seeds e.g. molinogröt	Porridge, bread, and pasta	Porridge	Not Eligible	1	1	3			2	B	No match	Keyhole is restrictive	374	2.48	0.2	0	5.4	0	0.3	10	10		2.4	3.8	10	45.2489
Porridge wholegrain w/ oat wheat bran raisins	Porridge, bread, and pasta	Porridge	Not Eligible	1	0	2			2	B	No match	Keyhole is restrictive	275	0.8	0.1	0	5.5	0	0.4	10	10		1.5	2.8	8	44.4444
Oatmeal porridge wholegrain fibre oats	Porridge, bread, and pasta	Porridge	Not Eligible	1	0	3			3	C	Match	Low nutritional quality	286	1.35	0.2	0	0.2	0	0.7	0	0		1.8	1.9	16	91.954
Porridge	Porridge, bread, and pasta	Porridge	Not Eligible	1	0	3			3	C	Match	Low nutritional quality	290	1.37	0.3	0	0.7	0	0.7	0	0		2	1.3	14	81.3953
Porridge graham flour e.g. grahamsgröt	Porridge, bread, and pasta	Porridge	Not Eligible	1	1	3			2	B	No match	Keyhole is restrictive	314	0.45	0.1	0	0.3	0	0.8	0	0		2.4	3.1	22	106.796
Oatmeal porridge wholegrain	Porridge, bread, and pasta	Porridge	Not Eligible	1	0	3			3	C	Match	Low nutritional quality	277	1.23	0.2	0	0.2	0	0.8	0	0		1.7	1.3	18	107.784
Porridge barley flour	Porridge, bread, and pasta	Porridge	Not Eligible	1	0	3			3	C	Match	Low nutritional quality	264	0.55	0.1	0	0.2	0	0.7	0	0		1.7	1.4	18	108.434
Semolina porridge	Porridge, bread, and pasta	Porridge	Not Eligible	1	1	3			2	B	No match	Keyhole is restrictive	328	1.74	1.1	0	4.6	0	0.4	0	0		4.3	0.3	0	0
Rye flour porridge	Porridge, bread, and pasta	Porridge	Not Eligible	1	2	4			2	B	No match	Keyhole is restrictive	312	0.39	0.1	0	0.5	0	0.9	0	0		1.9	4.3	23	107.477
Oatmeal porridge boiled w/ milk	Porridge, bread, and pasta	Porridge	Not Eligible	1	1	4			3	C	Match	Low nutritional quality	371	2.28	1	0	4	0	0.5	0	0		4.1	1	13	62.201
Rice white short-grain for porridge pre-boiled dried unccoked	Porridge, bread, and pasta	Porridge	Not Eligible	1	2	13			13	D	Match	Low nutritional quality	1523	0.6	0.1	0	3.7	0	1.7	0	0		6.4	1.2	0	0
Rice white short-grain for porridge dried uncooked	Porridge, bread, and pasta	Porridge	Not Eligible	1	2	4			2	B	No match	Keyhole is restrictive	1511	0.8	0.1	0	0.2	0	0	0	0		6.4	1.1	0	0
Rice pudding skimmed milk app. 1% fat	Porridge, bread, and pasta	Porridge	Not Eligible	1	1	1			0	A	No match	Keyhole is restrictive	329	1.27	0.7	0	3.3	0	0.4	0	0		3.2	0.1	0	0
Rice pudding	Porridge, bread, and pasta	Porridge	Not Eligible	1	1	3			2	B	No match	Keyhole is restrictive	359	2.08	1.2	0	3.3	0	0.4	0	0		3.2	0.1	0	0
Bread wholegrain wheat rye app. 6% fibre	Porridge, bread, and pasta	Soft bread	Not Eligible	1	8	9			1	B	No match	Keyhole is restrictive	1070	4.05	0.3	0	11.1	7	0.8	1	1		7.4	8.8	23	35.7698
Bread white wheat water app. 3.5% fibre e.g. pitta	Porridge, bread, and pasta	Soft bread	Not Eligible	1	4	8			4	C	Match	Low nutritional quality	1144	1.58	0.3	0	1.8	0	1.2	0	0		8.6	3.4	0	0
Hot dog bun	Porridge, bread, and pasta	Soft bread	Not Eligible	1	5	7			2	B	No match	Keyhole is restrictive	1194	4.14	0.8	0	6	3	0.7	0	0		8.1	4.2	0	0
Bread white unsweetened app. 2.5% fibre e.g. Italian bread	Porridge, bread, and pasta	Soft bread	Not Eligible	1	3	8			5	C	Match	Low nutritional quality	1070	1.4	0.3	0	2.3	0	1.2	0	0		8.6	2.4	0	0
Bread white 3.5% fibre	Porridge, bread, and pasta	Soft bread	Not Eligible	1	5	7			2	B	No match	Keyhole is restrictive	1189	6.42	0.5	0	6	6	0.7	0	0		8	4.3	0	0
Pirogue w/o filling baked	Porridge, bread, and pasta	Soft bread	Not Eligible	1	2	19			19	E	Match	Low nutritional quality	1887	30.77	15.3	0	0.9	0	1	0	0		5.4	1.9	0	0
Bread white app. 5% fibre e.g. formfranska	Porridge, bread, and pasta	Soft bread	Not Eligible	1	5	8			3	C	Match	Low nutritional quality	1044	3.01	0.2	0	4.4	4	1	0	0		8.6	4.8	0	0
Bread wholegrain rye app. 7% fibre	Porridge, bread, and pasta	Soft bread	Eligible	1	7	7			0	A	Match	High nutritional quality	947	2.3	0.2	0	4.9	5	0.9	0	0		9.3	6.5	38	65.4045
Hot dog bun fiber rich	Porridge, bread, and pasta	Soft bread	Not Eligible	1	6	8			2	B	No match	Keyhole is restrictive	1106	4.9	0.5	0	6.1	6	0.9	0	0		9.3	5.6	0	0
Hamburger bun	Porridge, bread, and pasta	Soft bread	Not Eligible	1	4	8			4	C	Match	Low nutritional quality	1213	6.75	0.5	0	7.7	8	0.8	0	0		8	3.5	0	0
Bread white e.g. levain	Porridge, bread, and pasta	Soft bread	Not Eligible	1	3	9			6	C	Match	Low nutritional quality	1043	1.45	0.1	0	1.8	0	1.3	0	0		7.5	2.5	10	15.9236
Bread wheat rye w/ seeds 24% wholegrain	Porridge, bread, and pasta	Soft bread	Not Eligible	1	8	8			0	A	No match	Keyhole is restrictive	1130	5.91	0.5	0	5.8	6	1	0	0		8.7	8.2	24	36.5297
Bread wholegrain barley 3% fibre	Porridge, bread, and pasta	Soft bread	Not Eligible	1	3	9			6	C	Match	Low nutritional quality	1000	4.99	2.2	0	6.4	4	0.9	0	0		6.3	3.1	33	58.4071
Bread white wholegrain graham flour e.g. scones	Porridge, bread, and pasta	Soft bread	Not Eligible	1	4	14			12	D	Match	Low nutritional quality	1191	10.77	5.3	0	2.2	0	1.4	0	0		6.3	4.6	27	43.131
Bread white wheat app. 2.5% fibre e.g.baguette	Porridge, bread, and pasta	Soft bread	Not Eligible	1	3	8			5	C	Match	Low nutritional quality	1131	1.66	0.2	0	3.6	0	1	0	0		8.5	2.6	0	0
Bread white wholegrain sour dough 4.4% fibre bake off e.g. coarse baguette	Porridge, bread, and pasta	Soft bread	Not Eligible	1	5	10			5	C	Match	Low nutritional quality	1089	1.22	0.2	0	5.5	0	1.3	0	0		7.6	4.4	5	7.49625
Bread white milk app. 3% fibre e.g. Hönökaka	Porridge, bread, and pasta	Soft bread	Not Eligible	1	3	7			4	C	Match	Low nutritional quality	1228	3.11	0.6	0	8.4	8	0.5	0	0		7.4	3	0	0
Scone	Porridge, bread, and pasta	Soft bread	Not Eligible	1	3	14			13	D	Match	Low nutritional quality	1200	11.13	5.4	0	2.2	0	1.4	0	0		6.5	3.7	25	40.1284
Bread white wheat unleavened 3% fibre e.g. chapati	Porridge, bread, and pasta	Soft bread	Not Eligible	1	3	8			5	C	Match	Low nutritional quality	1077	5.31	0.5	0	0.8	0	1.2	0	0		5.6	3.9	12	19.7368
Bread wholegrain graham flour w/ milk app. 5% fibre	Porridge, bread, and pasta	Soft bread	Not Eligible	1	5	8			3	C	Match	Low nutritional quality	1167	5.2	1	0	1.9	2	1.2	0	0		8.9	4.9	37	55.0595
Bread white soft thin w/ milk app. 4% fibre e.g. tunnbröd	Porridge, bread, and pasta	Soft bread	Not Eligible	1	4	9			5	C	Match	Low nutritional quality	1174	3.13	0.5	0	8.4	4	1	0	0		8	3.8	0	0
Bread white water app. 3% fibre e.g. roll w/ cheese	Porridge, bread, and pasta	Soft bread	Not Eligible	1	5	8			3	C	Match	Low nutritional quality	1149	3.4	0.7	0	3	0	1.2	0	0		11.5	3.1	0	0
Bread white app. 5% fibre e.g. loaf	Porridge, bread, and pasta	Soft bread	Not Eligible	1	6	10			4	C	Match	Low nutritional quality	1091	2.75	0.2	0	12.6	13	0.9	0	0		7.5	6.3	1	1.52207
Bread white milk app. 4% fibre e.g. tekaka	Porridge, bread, and pasta	Soft bread	Not Eligible	1	5	7			2	B	No match	Keyhole is restrictive	1194	4.14	0.8	0	6	6	0.7	0	0		8.1	4.2	0	0
Hamburger bun coarse	Porridge, bread, and pasta	Soft bread	Not Eligible	1	7	7			0	A	No match	Keyhole is restrictive	1102	4.98	0.4	0	5.1	5	0.8	0	0		7.5	7.3	0	0
Bread white tortilla	Porridge, bread, and pasta	Soft bread	Not Eligible	1	3	12			12	D	Match	Low nutritional quality	1313	4.8	1.4	0	1.9	0	1.8	0	0		8.4	1.8	0	0
Bread white e.g. Chapati	Porridge, bread, and pasta	Soft bread	Not Eligible	1	1	6			5	C	Match	Low nutritional quality	1080	7.61	0.6	0	5.5	5	0.6	0	0		4.3	1.8	0	0
Bread white w/o sugar gluten free e.g. ciabatta	Porridge, bread, and pasta	Soft bread	Not Eligible	1	6	7			1	B	No match	Keyhole is restrictive	1233	7.16	0.8	0	6	0	0.8	4	4		6	6.8	0	0
Bread white tortilla gluten free	Porridge, bread, and pasta	Soft bread	Not Eligible	1	7	10			3	C	Match	Low nutritional quality	1056	4.28	1.6	0	4	2	1.1	2	2		6.4	11.2	5	7.71605
Bread white gluten free	Porridge, bread, and pasta	Soft bread	Not Eligible	1	1	7			6	C	Match	Low nutritional quality	994	3.62	1	0	3.7	4	1	0	0		1.8	3.2	0	0
Bread dk gluten free	Porridge, bread, and pasta	Soft bread	Not Eligible	1	4	8			4	C	Match	Low nutritional quality	1127	6.83	0.9	0	3.9	4	1	0	0		2.6	5.5	0	0
Bread wholegrain sifted rye app. 7% fibre e.g. black rye bread	Porridge, bread, and pasta	Soft bread	Not Eligible	1	6	9			3	C	Match	Low nutritional quality	1128	4.74	0.5	0	10.8	11	0.7	0	0		5.5	7	23	35.0076
Bread unsweetened sifted rye app. 3.5% fibre	Porridge, bread, and pasta	Soft bread	Not Eligible	1	4	7			3	C	Match	Low nutritional quality	1091	3.15	0.6	0	2.1	0	1	0	0		8.4	3.4	0	0
Bread sifted rye app. 4% fibre	Porridge, bread, and pasta	Soft bread	Not Eligible	1	3	8			5	C	Match	Low nutritional quality	1112	2.34	0.4	0	8	8	0.8	0	0		7.1	3.8	0	0
Bread wholegrain rye unsweetened app. 5% fibre	Porridge, bread, and pasta	Soft bread	Not Eligible	1	4	6			2	B	No match	Keyhole is restrictive	1002	1.55	0.2	0	4.3	0	0.8	0	0		7.1	5	18	29.4118
Bread sifted rye app. 7% fibre	Porridge, bread, and pasta	Soft bread	Not Eligible	1	5	6			1	B	No match	Keyhole is restrictive	974	2.8	0.2	0	5.8	6	0.8	0	0		6.8	5.4	0	0
Bread wholegrain rye e.g. rallarhalvor	Porridge, bread, and pasta	Soft bread	Eligible	1	7	9			2	B	Match	High nutritional quality	1029	2.09	0.3	0	3.7	0	1.2	0	0		5.9	8.5	49	75.8514
Bread wholegrain rye app. 10% fibre e.g. pumpernickel	Porridge, bread, and pasta	Soft bread	Eligible	1	7	7			0	A	Match	High nutritional quality	924	1.6	0.2	0	3.5	0	0.9	0	0		5.4	9.9	66	110
Bread wholegrain rye w/ potato app. 5% fibre	Porridge, bread, and pasta	Soft bread	Not Eligible	1	4	12			10	C	Match	Low nutritional quality	1081	1.44	0.2	0	12.2	0	1.4	0	0		5.7	5	17	25.5255
Bread w/ sifted rye c 4% fibre e.g. rågkaka	Porridge, bread, and pasta	Soft bread	Not Eligible	1	7	10			3	C	Match	Low nutritional quality	1106	2.68	0.5	0	9.1	9	1.1	0	0		7.3	6.5	0	0
Crisp bread wholegrain oat wheat rye w/ milk 8% fibre	Porridge, bread, and pasta	Hard bread	Eligible	1	10	9			-1	A	Match	High nutritional quality	1586	6.8	1	0	3.1	0	1.2	1	1		13	8	57	61.6216
Crisp bread wholegrain wheat w/ poppy seeds fibre 5.5%	Porridge, bread, and pasta	Hard bread	Not Eligible	1	7	10			3	C	Match	Low nutritional quality	1667	7.1	0.6	0	5.5	6	1.1	0	0		11.1	5.5	14	14.8148
Crisp bread wholegrain rye app. 13% fibre	Porridge, bread, and pasta	Hard bread	Not Eligible	1	8	10			2	B	No match	Keyhole is restrictive	1477	2.6	0.5	0	2.7	0	1.4	0	0		9.3	13.2	73	78.1585
Crisp bread wheat w/ sugar cinnamon app. 7% fibre	Porridge, bread, and pasta	Hard bread	Not Eligible	1	8	12			8	C	Match	Low nutritional quality	1663	7.8	1.8	0	12.8	13	1	0	0		10	6.7	0	0
Crisp bread wholegrain rye app. 20% fiber e.g sport	Porridge, bread, and pasta	Hard bread	Eligible	1	8	9			1	B	Match	High nutritional quality	1472	3.31	0.4	0	1.2	0	1.2	0	0		8.6	14.4	98	105.376
Crisp bread wholegrain rye 15.5% fibre e.g. Husman	Porridge, bread, and pasta	Hard bread	Eligible	1	9	8			-1	A	Match	High nutritional quality	1481	2.5	0.3	0	1.4	0	1	0	0		10	15.5	100	105.485
Crisp bread wholegrain rye app. 18% fibre e.g. Ryvita mörkt	Porridge, bread, and pasta	Hard bread	Eligible	1	11	7			-4	A	Match	High nutritional quality	1460	2.5	0.3	0	1.8	0	0.8	0	0		14.6	17.6	100	105.708
Crisp bread wholegrain rye 14.5% fibre e.g. Vika	Porridge, bread, and pasta	Hard bread	Not Eligible	1	8	11			6	C	Match	Low nutritional quality	1444	2.4	0.3	0	2.2	0	1.6	0	0		9.6	14.5	100	107.759
Crisp bread wholegrain rye 16% fibre e.g. Finn Crisp	Porridge, bread, and pasta	Hard bread	Not Eligible	1	9	11			6	C	Match	Low nutritional quality	1458	2	0.3	0	3.2	0	1.5	0	0		11.1	16	94	98.9474
Crisp bread wholegrain rye app. 15% fibre e.g. flatbröd	Porridge, bread, and pasta	Hard bread	Eligible	1	8	7			-1	A	Match	High nutritional quality	1515	2	0.3	0	4.5	4	0.5	0	0		9.5	15.4	93	96.1737
Crisp bread wholegrain rye bran app. 15% fibre	Porridge, bread, and pasta	Hard bread	Not Eligible	1	8	10			2	B	No match	Keyhole is restrictive	1461	2.5	0.3	0	2.6	0	1.4	0	0		9.5	15.1	100	106.61
Crisp bread wholegrain rye app. 14% fibre e.g. Råg-rut	Porridge, bread, and pasta	Hard bread	Eligible	1	9	9			0	A	Match	High nutritional quality	1489	2.57	0.4	0	1.2	0	1.2	0	0		10	14.2	100	105.597
Crisp bread wholegrain rye 15.5% fibre e.g. Brungräddat	Porridge, bread, and pasta	Hard bread	Not Eligible	1	9	11			6	C	Match	Low nutritional quality	1462	2.4	0.3	0	1.4	0	1.5	0	0		10	15.5	100	106.27
Crisp bread wholegrain rye app. 16% fibre e.g. Sport	Porridge, bread, and pasta	Hard bread	Eligible	1	9	9			0	A	Match	High nutritional quality	1426	1.9	0.3	0	1.3	0	1.2	0	0		10	16.3	100	107.527
Crisp bread wholegrain rye w/ sesame seeds wheat bran wheat sprouts 24% fibre	Porridge, bread, and pasta	Hard bread	Not Eligible	1	10	11			6	C	Match	Low nutritional quality	1486	8.2	1	0	2.4	0	1.5	0	0		13	24	69	73.1707
Crisp bread wholegrain rye 15.5% fibre e.g. Delikatess	Porridge, bread, and pasta	Hard bread	Eligible	1	9	9			0	A	Match	High nutritional quality	1468	2	0.3	0	2.5	0	1.2	0	0		10	15.5	100	105.597
Crisp bread wheat w/ poppy seeds 6% fibre e.g. frukost	Porridge, bread, and pasta	Hard bread	Not Eligible	1	7	11			8	C	Match	Low nutritional quality	1700	8.5	1.7	0	4.2	4	1	0	0		11	6	0	0
Crisp bread wholegrain wheat oat bran w/ sugar herbs 10.5% fibre	Porridge, bread, and pasta	Hard bread	Not Eligible	1	9	8			-1	A	No match	Keyhole is restrictive	1634	8.4	2.2	0	8.2	8	0.2	0	0		12	10.5	52	54.1667
Crisp bread wholegrain rye app. 14% fibre e.g. Normalgräddat	Porridge, bread, and pasta	Hard bread	Eligible	1	8	9			1	B	Match	High nutritional quality	1462	2	0.3	0	1.2	0	1.2	0	0		9.1	13.9	100	106.724
Crisp bread wholegrain rye wheat corn w/ sour dough 15% fibre e.g. spisbröd	Porridge, bread, and pasta	Hard bread	Not Eligible	1	8	17			12	D	Match	Low nutritional quality	1403	1.76	0.2	0	0.6	0	2.8	0	0		8.3	14.9	100	107.991
Crisp bread wholegrain rye app. 14% fibre e.g. Brungräddat	Porridge, bread, and pasta	Hard bread	Eligible	1	8	9			1	B	Match	High nutritional quality	1480	2.6	0.4	0	1.2	0	1.2	0	0		9.1	14.4	100	106.045
Crisp bread thin wholegrain wheat rye barley oat e.g. tunnbröd	Porridge, bread, and pasta	Hard bread	Not Eligible	1	6	7			1	B	No match	Keyhole is restrictive	1476	3.5	0.7	0	2.6	0	0.8	0	0		10.1	5.1	14	15.873
Crisp bread wholegrain rye app. 14% fiber	Porridge, bread, and pasta	Hard bread	Eligible	1	8	9			1	B	Match	High nutritional quality	1414	1.7	0.2	0	1.2	0	1.1	0	0		8.8	19	78	83.3333
Crisp bread gluten free app. 7% fibre	Porridge, bread, and pasta	Hard bread	Not Eligible	1	6	12			8	C	Match	Low nutritional quality	1446	2	0.1	0	7.6	8	1.4	0	0		6.3	7	0	0
Crisp bread gluten free app. 3% fibre	Porridge, bread, and pasta	Hard bread	Not Eligible	1	4	16			16	D	Match	Low nutritional quality	1609	6.5	2.3	0	3.8	4	2	0	0		10	3	0	0
Crisp bread gluten free app. 7.5% fibre e.g. grovknäcke	Porridge, bread, and pasta	Hard bread	Not Eligible	1	6	11			6	C	Match	Low nutritional quality	1558	2.31	1.1	0	3	3	1.3	0	0		2.9	8.1	0	0
Crisp bread w/ chia seeds gluten free app. 10% fibre	Porridge, bread, and pasta	Hard bread	Not Eligible	1	6	10			4	C	Match	Low nutritional quality	1518	2.34	0.2	0	0.4	0	1.3	0	0		4.4	10.2	0	0
Crisp bread w/ sesame seeds gluten free app. 9% fibre	Porridge, bread, and pasta	Hard bread	Not Eligible	1	7	10			3	C	Match	Low nutritional quality	1703	11.2	0.8	0	1.3	1	1.1	0	0		6.1	9.6	0	0
Pasta wholegrain dried uncooked	Porridge, bread, and pasta	Pasta	Eligible	1	9	4			-5	A	Match	High nutritional quality	1445	1.5	0.2	0	0.5	0	0	0	0		11	8.8	55	62.1469
Egg noodles dried	Porridge, bread, and pasta	Pasta	Not Eligible	1	5	4			-1	A	No match	Keyhole is restrictive	1576	4.2	0.9	0	1.8	0	0	0	0		14	2.9	0	0
Pasta dried uncooked	Porridge, bread, and pasta	Pasta	Not Eligible	1	6	4			-2	A	No match	Keyhole is restrictive	1504	1.2	0.1	0	0.5	0	0	0	0		12.5	3.1	0	0
Pasta fusilli lasagna sheets dried uncooked gluten free	Porridge, bread, and pasta	Pasta	Not Eligible	1	4	4			0	A	No match	Keyhole is restrictive	1509	1.39	0.8	0	0.6	0	0	22	22		7.4	3.1	0	0
Pasta macaroni spaghetti dried gluten free	Porridge, bread, and pasta	Pasta	Not Eligible	1	3	4			1	B	No match	Keyhole is restrictive	1514	1.29	0.6	0	0.8	0	0	19	19		7.3	2.8	0	0
Pasta corn dried uncooked 100% gluten free	Porridge, bread, and pasta	Pasta	Not Eligible	1	2	4			2	B	No match	Keyhole is restrictive	1530	1.84	0.2	0	0.7	0	0	0	0		6.9	2.9	0	0
Pasta tagliatelle w/ egg dried uncooked gluten free	Porridge, bread, and pasta	Pasta	Not Eligible	1	1	5			4	C	Match	Low nutritional quality	1608	4.52	1.5	0	0	0	0.1	0	0		2.6	0	0	0
Almond drink w/o sugar fortified	Milk, fermented products, and related plant-based products	Milk and PBA	Eligible	1	0	0			0	A	Match	High nutritional quality	64	1.2	0.1	0	0.1	0	0.1	0	0		0	0.3	0	0
Fermented milk 0.5% fat e.g. lättfil	Milk, fermented products, and related plant-based products	Yoghurt and PBA	Eligible	1	1	1			0	A	Match	High nutritional quality	164	0.5	0.3	0	4	0	0.1	0	0		3.5	0	0	0
Yoghurt plain 3% fat	Milk, fermented products, and related plant-based products	Yoghurt and PBA	Not Eligible	1	1	1			0	A	No match	Keyhole is restrictive	234	2.7	1.8	0	2.9	0	0.1	0	0		3.4	0	0	0
Fermented milk w/ acidophilus 3% fat e.g. A-fil	Milk, fermented products, and related plant-based products	Yoghurt and PBA	Not Eligible	1	1	2			1	B	No match	Keyhole is restrictive	251	3	2	0	3.8	0	0.1	0	0		3.4	0	0	0
Yoghurt plain skimmed 0.5% fat	Milk, fermented products, and related plant-based products	Yoghurt and PBA	Eligible	1	1	0			-1	A	Match	High nutritional quality	178	0.5	0.3	0	3.2	0	0.1	0	0		3.9	0	0	0
Fermented milk 3% fat e.g. Kefir	Milk, fermented products, and related plant-based products	Yoghurt and PBA	Not Eligible	1	1	2			1	B	No match	Keyhole is restrictive	251	3	2	0	3.8	0	0.1	0	0		3.4	0	0	0
Fermented milk plain 4.2% fat e.g. filmjölk	Milk, fermented products, and related plant-based products	Yoghurt and PBA	Not Eligible	1	1	2			1	B	No match	Keyhole is restrictive	284	4.13	2.7	0	3.4	0	0.1	0	0		3.5	0	0	0
Yoghurt summer organic plain 3% fat	Milk, fermented products, and related plant-based products	Yoghurt and PBA	Not Eligible	1	1	1			0	A	No match	Keyhole is restrictive	235	2.7	1.7	0	3	0	0.1	0	0		3.2	0	0	0
Fermented milk 3% fat fortified e.g. filmjölk	Milk, fermented products, and related plant-based products	Yoghurt and PBA	Not Eligible	1	1	2			1	B	No match	Keyhole is restrictive	239	2.8	1.8	0	3.8	0	0.1	0	0		3.3	0	0	0
Fermented milk 3% fat e.g. långfil	Milk, fermented products, and related plant-based products	Yoghurt and PBA	Not Eligible	1	1	2			1	B	No match	Keyhole is restrictive	251	3	2	0	3.8	0	0.1	0	0		3.4	0	0	0
Fermented milk semi-skimmed 1.5% fat	Milk, fermented products, and related plant-based products	Yoghurt and PBA	Eligible	1	1	1			0	A	Match	High nutritional quality	199	1.5	1	0	3.8	0	0.1	0	0		3.5	0	0	0
Fermented milk summer organic 3% fat	Milk, fermented products, and related plant-based products	Yoghurt and PBA	Not Eligible	1	1	2			1	B	No match	Keyhole is restrictive	240	2.9	1.8	0	3.8	0	0.1	0	0		3.3	0	0	0
Yoghurt plain 10% fat	Milk, fermented products, and related plant-based products	Yoghurt and PBA	Not Eligible	1	1	6			5	C	Match	Low nutritional quality	457	8.3	5.3	0	3.1	0	0.1	0	0		3.6	0	0	0
Yoghurt substitute oat based non-dairy plain 2.2% fat fortified	Milk, fermented products, and related plant-based products	Yoghurt and PBA	Not Eligible	1	0	1			1	B	No match	Keyhole is restrictive	319	2.37	0.2	0	4	0	0.1	0	0		1.5	0.9	0	0
Yoghurt substitute oat based non-dairy plain 11% fat fortified	Milk, fermented products, and related plant-based products	Yoghurt and PBA	Not Eligible	1	1	1			0	A	No match	Keyhole is restrictive	635	10.5	0.6	0	3.4	0	0.1		0		2.8	0.9	0	0
Fruit yoghurt delicacy 7% fat	Milk, fermented products, and related plant-based products	Flavoured yoghurt and PBA	Not Eligible	1	1	8			7	C	Match	Low nutritional quality	540	7	4.6	0	14	11	0.1	10	10		2.5	0	0	0
Fruit yoghurt diff. flavours 3.6% fat	Milk, fermented products, and related plant-based products	Flavoured yoghurt and PBA	Not Eligible	1	1	5			4	C	Match	Low nutritional quality	382	3.69	2.4	0	10	7	0.1	6	6		3	0	0	0
Fruit yoghurt 2% fat	Milk, fermented products, and related plant-based products	Flavoured yoghurt and PBA	Not Eligible	1	1	6			5	C	Match	Low nutritional quality	389	2	1.3	0	14.5	12	0.1	6	6		3.3	0.5	0	0
Fruit yoghurt <0.05% fat	Milk, fermented products, and related plant-based products	Flavoured yoghurt and PBA	Not Eligible	1	1	2			1	B	No match	Keyhole is restrictive	216	0.05	0	0	9.8	7	0.1	4	4		3.8	0	0	0
Fruit yoghurt 0.5% fat	Milk, fermented products, and related plant-based products	Flavoured yoghurt and PBA	Not Eligible	1	1	4			3	C	Match	Low nutritional quality	317	0.5	0.3	0	14.2	11	0.1	4	4		3	0.5	0	0
Fruit yoghurt 2.5% fat	Milk, fermented products, and related plant-based products	Flavoured yoghurt and PBA	Not Eligible	1	1	6			5	C	Match	Low nutritional quality	408	2.5	1.6	0	14.5	12	0.1	0	0		3.3	0.5	0	0
Fruit yoghurt 5% fat	Milk, fermented products, and related plant-based products	Flavoured yoghurt and PBA	Not Eligible	1	2	7			5	C	Match	Low nutritional quality	530	5.07	3.4	0	13.5	11	0.1	0	0		5.6	0	0	0
Yoghurt mild vanilla flavour 0.5% fat	Milk, fermented products, and related plant-based products	Flavoured yoghurt and PBA	Not Eligible	1	1	2			1	B	No match	Keyhole is restrictive	255	0.48	0.3	0	8.6	6	0.1	0	0		4.1	0	0	0
Fruit yoghurt reduced sugar 0.2% fat	Milk, fermented products, and related plant-based products	Flavoured yoghurt and PBA	Not Eligible	1	1	2			1	B	No match	Keyhole is restrictive	267	0.3	0.2	0	9	6	0.1	0	0		3.6	0	0	0
Fruit yoghurt reduced sugar delactosed 0.1% fat fortified	Milk, fermented products, and related plant-based products	Flavoured yoghurt and PBA	Eligible	1	1	2			1	B	Match	High nutritional quality	268	0.31	0.2	0	6.9	4	0.1	0	0		3.9	0	0	0
Fruit yoghurt 1.3% fat	Milk, fermented products, and related plant-based products	Flavoured yoghurt and PBA	Not Eligible	1	2	4			2	B	No match	Keyhole is restrictive	391	1.35	0.9	0	12.7	10	0	0	0		7	0	0	0
Yoghurt substitute oat based non-dairy strawberry fortified	Milk, fermented products, and related plant-based products	Flavoured yoghurt and PBA	Not Eligible	1	0	2			2	B	No match	Keyhole is restrictive	316	1.8	0.2	0	7.1	3	0	6	6		0.9	1	0	0
Yoghurt substitute oat based non-dairy raspberry fortified	Milk, fermented products, and related plant-based products	Flavoured yoghurt and PBA	Not Eligible	1	0	3			3	C	Match	Low nutritional quality	345	1.71	0.2	0	8.2	4	0	4	4		0.9	0.8	0	0
Yoghurt substitute oat based non-dairy flavoured fortified	Milk, fermented products, and related plant-based products	Flavoured yoghurt and PBA	Not Eligible	1	0	3			3	C	Match	Low nutritional quality	340	1.82	0.2	0	7.9	4	0	4	4		0.9	0.9	0	0
Yoghurt substitute oat based non-dairy blueberry raspberry fortified	Milk, fermented products, and related plant-based products	Flavoured yoghurt and PBA	Not Eligible	1	0	3			3	C	Match	Low nutritional quality	348	1.84	0.2	0	8.4	4	0	0	0		0.8	0.9	0	0
Yoghurt substitute oat based non-dairy vanilla fortified	Milk, fermented products, and related plant-based products	Flavoured yoghurt and PBA	Not Eligible	1	0	3			3	C	Match	Low nutritional quality	349	1.95	0.2	0	7.9	4	0.1	0	0		0.9	0.9	0	0
Condensed milk canned app. 8% fat	Milk, fermented products, and related plant-based products	Cream and PBA	Not Eligible	1	2	8			6	C	Match	Low nutritional quality	567	7.6	4.9	0	10	0	0.3	0	0		6.8	0	0	0
Condensed milk canned conc. w/ sugar app. 9% fat	Milk, fermented products, and related plant-based products	Cream and PBA	Not Eligible	1	3	25			25	E	Match	Low nutritional quality	1384	8.7	5.6	0	55	50	0.3	0	0		7.9	0	0	0
Sour cream 12% fat	Milk, fermented products, and related plant-based products	Cream and PBA	Not Eligible	2			1	12	12	D	Match	Low nutritional quality	572	12	7.9	0	3.4	0	0.1	0	0		3.1	0	0	0
Cream semi-skimmed 27% fat e.g. mellangrädde	Milk, fermented products, and related plant-based products	Cream and PBA	Not Eligible	2			1	16	16	D	Match	Low nutritional quality	1105	27	17.3	0	3.6	0	0.1	0	0		2.6	0	0	0
Cooking cream 15% fat	Milk, fermented products, and related plant-based products	Cream and PBA	Not Eligible	2			1	13	13	D	Match	Low nutritional quality	677	15	9.6	0	4.2	0	0.1	0	0		3	0	0	0
Cream substitute 7% fat	Milk, fermented products, and related plant-based products	Cream and PBA	Not Eligible	2			0	4	4	C	Match	Low nutritional quality	373	7.08	2.3	0	1.5	1	0	0	0		1.1	0	0	0
Creme fraiche skimmed 5% fat e.g. mini fraiche	Milk, fermented products, and related plant-based products	Cream and PBA	Not Eligible	2			1	11	11	D	Match	Low nutritional quality	353	5.16	3.3	0	3.6	0	0.1	0	0		3.8	0	0	0
Coffee cream 12% fat	Milk, fermented products, and related plant-based products	Cream and PBA	Not Eligible	2			1	13	13	D	Match	Low nutritional quality	572	12	7.7	0	4.3	0	0.1	0	0		3.1	0	0	0
Whipping cream 40% fat	Milk, fermented products, and related plant-based products	Cream and PBA	Not Eligible	2			0	17	17	D	Match	Low nutritional quality	1567	40	25.6	0	2.7	0	0.1	0	0		2.1	0	0	0
Crème fraiche 34% fat	Milk, fermented products, and related plant-based products	Cream and PBA	Not Eligible	2			0	16	16	D	Match	Low nutritional quality	1353	34	22.3	0	2.6	0	0.1	0	0		2.3	0	0	0
Crème fraiche 15% fat	Milk, fermented products, and related plant-based products	Cream and PBA	Not Eligible	2			1	13	13	D	Match	Low nutritional quality	678	15	9.8	0	3.2	0	0.1	0	0		3	0	0	0
Cream substitute 15% fat	Milk, fermented products, and related plant-based products	Cream and PBA	Not Eligible	2			0	5	5	C	Match	Low nutritional quality	650	15.26	5	0	1.6	0	0.2	0	0		2	0	0	0
Coconut milk low fat	Milk, fermented products, and related plant-based products	Cream and PBA	Not Eligible	2			0	11	11	D	Match	Low nutritional quality	333	7.08	6.2	0	0.8	0	0.1	0	0		0.6	1.3	0	0
Cooking cream oat based non-dairy 13% fat	Milk, fermented products, and related plant-based products	Cream and PBA	Not Eligible	2			0	0	0	B	No match	Keyhole is restrictive	605	12.75	1	0	3.2	0	0.1	0	0		0.7	0.8	0	0
Cream substitute non-dairy w/ soy 17% fat	Milk, fermented products, and related plant-based products	Cream and PBA	Not Eligible	2			1	2	1	B	No match	Keyhole is restrictive	786	17.54	1.8	0	3.7	4	0.1	8	0		2.9	0	0	0
Crème fraiche substitute oat based non-dairy 15% fat fortified	Milk, fermented products, and related plant-based products	Cream and PBA	Not Eligible	2			0	0	0	B	No match	Keyhole is restrictive	774	15.7	1.3	0	2.8	0	0	0	0		0.8	1	0	0
Creme fraiche flavoured 13% fat	Milk, fermented products, and related plant-based products	Flavoured cream and PBA	Not Eligible	2			1	17	17	D	Match	Low nutritional quality	652	13.22	8.7	0	4	1	1	6	0		2.9	0	0	0
Creme fraiche flavoured 28% fat	Milk, fermented products, and related plant-based products	Flavoured cream and PBA	Not Eligible	2			0	20	20	E	Match	Low nutritional quality	1149	28.11	18.4	0	3.2	1	1.2	9	0		2	0	0	0
Cheese hard 10% fat	Cheese and related plant-based products	Cheese	Eligible	1.2	7	13			6	C	No match	Nutriscore is restrictive	946	10	6.6	0	0	0	1.1	0	0		32.4	0	0	0
Cheese hard 26% fat	Cheese and related plant-based products	Cheese	Not Eligible	1.2	7	18			11	D	Match	Low nutritional quality	1409	26	17	0	0	0	1	0	0		24.9	0	0	0
Cheese hard 38% fat	Cheese and related plant-based products	Cheese	Not Eligible	1.2	7	20			13	D	Match	Low nutritional quality	1763	38	24.9	0	0	0	1.2	0	0		19.8	0	0	0
Cheese camembert 23% fat	Cheese and related plant-based products	Cheese	Not Eligible	1.2	7	20			13	D	Match	Low nutritional quality	1198	22.5	14.6	0	0.1	0	1.5	0	0		21.5	0	0	0
Cheese processed 10% fat	Cheese and related plant-based products	Cheese	Not Eligible	1.2	7	19			12	D	Match	Low nutritional quality	670	10.1	6.6	0	0.2	0	2.5	0	0		17.1	0	0	0
Cheese processed 20% fat	Cheese and related plant-based products	Cheese	Not Eligible	1.2	6	25			19	E	Match	Low nutritional quality	1059	20.8	13.5	0	0.2	0	2.5	0	0		16.9	0	0	0
Cheese Brie w/ rind 34% fat	Cheese and related plant-based products	Cheese	Not Eligible	1.2	6	19			13	D	Match	Low nutritional quality	1582	34	21.4	0	0	0	1.1	0	0		17	0	0	0
Blue cheese 17% fat	Cheese and related plant-based products	Cheese	Not Eligible	1.2	7	28			21	E	Match	Low nutritional quality	1318	20.8	13.1	0	0.8	0	3.2	0	0		31.4	0	0	0
Cheese hard 17% fat	Cheese and related plant-based products	Cheese	Eligible	1.2	7	18			11	D	No match	Nutriscore is restrictive	1170	17	11.2	0	0	0	1.1	0	0		30.3	0	0	0
Halloumi cheese 22% fat	Cheese and related plant-based products	Cheese	Not Eligible	1.2	7	33			26	E	Match	Low nutritional quality	1221	21.9	14.9	0	0.9	0	4.2	0	0		22.3	0	0	0
Blue cheese 43% fat	Cheese and related plant-based products	Cheese	Not Eligible	1.2	3	20			17	D	Match	Low nutritional quality	1797	43	27.9	0	2.1	0	1.2	0	0		9.6	0	0	0
Cheese hard parmesan 30% fat	Cheese and related plant-based products	Cheese	Not Eligible	1.2	7	22			15	D	Match	Low nutritional quality	1714	29.7	18.2	0	0.9	0	1.6	0	0		36.2	0	0	0
Cheese camembert 11% fat	Cheese and related plant-based products	Cheese	Eligible	1.2	7	16			9	C	No match	Nutriscore is restrictive	774	11	7.1	0	0.1	0	1.5	0	0		21.4	0	0	0
Cheese goat's milk chèvre 25% fat	Cheese and related plant-based products	Cheese	Not Eligible	1.2	7	22			15	D	Match	Low nutritional quality	1445	28.95	20	0	0.4	0	1.7	0	0		20.6	0	0	0
Processed cheese spread 13% fat e.g. mjukost grevé	Cheese and related plant-based products	Cheese	Not Eligible	1.2	6	18			12	D	Match	Low nutritional quality	780	12.97	8.5	0	1.2	0	1.8	0	0		14.3	0	0	0
Cheese hard 23% fat	Cheese and related plant-based products	Cheese	Not Eligible	1.2	7	19			12	D	Match	Low nutritional quality	1361	23	15.1	0	0	0	1.2	0	0		29.2	0	0	0
Blue cheese 30% fat	Cheese and related plant-based products	Cheese	Not Eligible	1.2	7	26			19	E	Match	Low nutritional quality	1520	30.5	19.8	0	0.1	0	2.5	0	0		21.5	0	0	0
Cheese processed 8% fat	Cheese and related plant-based products	Cheese	Not Eligible	1.2	7	16			9	C	Match	Low nutritional quality	612	8	5.2	0	0.2	0	2.2	0	0		18.1	0	0	0
Cheese processed app. 16% fat	Cheese and related plant-based products	Cheese	Not Eligible	1.2	6	22			16	D	Match	Low nutritional quality	871	15.5	10	0	0.2	0	2.3	0	0		16	0	0	0
Cheese processed 4% fat	Cheese and related plant-based products	Cheese	Not Eligible	1.2	7	15			8	C	Match	Low nutritional quality	488	4	2.6	0	0.2	0	2.5	0	0		18	0	0	0
Cheese white cheep's and goat's milk 22% fat	Cheese and related plant-based products	Cheese	Not Eligible	1.2	6	22			16	D	Match	Low nutritional quality	1138	22.1	14.2	0	0.2	0	2	0	0		16.7	0	0	0
Cheese hard 28% fat	Cheese and related plant-based products	Cheese	Not Eligible	1.2	7	19			12	D	Match	Low nutritional quality	1498	27.1	17.8	0	0	0	1.1	0	0		26.2	0	0	0
Cheese hard 31% fat	Cheese and related plant-based products	Cheese	Not Eligible	1.2	7	18			11	D	Match	Low nutritional quality	1639	31.2	20.7	0	0	0	1	0	0		25.2	0	0	0
Cheese Brie w/ rind 30% fat	Cheese and related plant-based products	Cheese	Not Eligible	1.2	6	18			12	D	Match	Low nutritional quality	1455	30.2	19.5	0	0.1	0	1	0	0		17	0	0	0
Cheese processed app. 22% fat	Cheese and related plant-based products	Cheese	Not Eligible	1.2	4	24			20	E	Match	Low nutritional quality	1144	22.4	15.1	0	5.4	0	2.2	0	0		10.3	0	0	0
Cheese hard organic 28% fat	Cheese and related plant-based products	Cheese	Not Eligible	1.2	7	19			12	D	Match	Low nutritional quality	1473	27	17.5	0	0	0	1.2	0	0		25.2	0	0	0
Cream cheese substitute oat based non-dairy garlic cucumber	Cheese and related plant-based products	PB cheese	Not Eligible	1	1	13			13	D	Match	Low nutritional quality	867	17.1	6.5	0	2.8	0	1.2	8	8		2.7	0.9	0	0
Cream cheese substitute oat based non-dairy flavoured	Cheese and related plant-based products	PB cheese	Not Eligible	1	1	14			14	D	Match	Low nutritional quality	882	17.35	6.5	0	2.9	0	1.3	5	5		2.8	0.9	0	0
Cream cheese substitute oat based non-dairy	Cheese and related plant-based products	PB cheese	Not Eligible	1	1	11			11	D	Match	Low nutritional quality	966	19.6	7.2	0	2.7	0	0.6	0	0		2.9	0.9	0	0
Cream cheese substitute oat based non-dairy tomato basil	Cheese and related plant-based products	PB cheese	Not Eligible	1	1	14			14	D	Match	Low nutritional quality	898	17.6	6.5	0	3	0	1.3	0	0		2.9	0.9	0	0
Quark 1% fat	Cheese and related plant-based products	Fresh cheese	Eligible	1	5	0			-5	A	Match	High nutritional quality	314	1	0.7	0	2.9	0	0.1	0	0		12.7	0	0	0
Quark 10% fat	Cheese and related plant-based products	Fresh cheese	Not Eligible	1	5	7			2	B	No match	Keyhole is restrictive	635	10	6.6	0	3	0	0.1	0	0		12.7	0	0	0
Quark plain 0.2% fat	Cheese and related plant-based products	Fresh cheese	Eligible	1	4	0			-4	A	Match	High nutritional quality	266	0.2	0.1	0	3.2	0	0.1	0	0		10	0	0	0
Quark flavoured w/ sugar	Cheese and related plant-based products	Fresh cheese	Not Eligible	1	4	2			-2	A	No match	Keyhole is restrictive	266	0.2	0.1	0	7.5	5	0.1	0	0		10	0	0	0
Quark flavoured artificial sweetener	Cheese and related plant-based products	Fresh cheese	Eligible	1	4	0			-4	A	Match	High nutritional quality	266	0.2	0.1	0	2.5	0	0.1	0	0		10	0	0	0
Cottage cheese w/ vegetables 3.5-5% fat	Cheese and related plant-based products	Fresh cheese	Not Eligible	1.2	5	8			3	C	Match	Low nutritional quality	393	4.21	2.7	0	1.6	0	1.2	13	13		12.2	1.7	0	0
Cottage cheese w/ fruit 3% fat	Cheese and related plant-based products	Fresh cheese	Not Eligible	1.2	4	7			3	C	Match	Low nutritional quality	440	2.77	1.8	0	8.7	7	0.7	11	11		10.3	1	0	0
Cottage cheese plain 4% fat	Cheese and related plant-based products	Fresh cheese	Eligible	1.2	5	6			1	B	Match	High nutritional quality	419	4.3	2.8	0	1.6	0	0.7	0	0		13.4	0	0	0
Fresh cheese w/ fermented milk app. 8% fat	Cheese and related plant-based products	Fresh cheese	Not Eligible	1.2	3	6			3	C	Match	Low nutritional quality	496	8.4	5.6	0	2.8	0	0.1	0	0		8	0	0	0
Cream cheese 33% fat	Cheese and related plant-based products	Fresh cheese	Not Eligible	1.2	4	20			16	D	Match	Low nutritional quality	1435	33	21.4	0	2.1	0	1.4	0	0		10.2	0	0	0
Cream cheese w/ garlic 35% fat	Cheese and related plant-based products	Fresh cheese	Not Eligible	1.2	1	16			15	D	Match	Low nutritional quality	1422	35	22.7	0	0.4	0	0.6	0	0		4	0	0	0
Cream cheese 5% fat	Cheese and related plant-based products	Fresh cheese	Not Eligible	1.2	5	7			2	B	No match	Keyhole is restrictive	484	5.29	3.4	0	2.8	0	0.8	0	0		12.2	0	0	0
Mozzarella cheese 18% fat	Cheese and related plant-based products	Fresh cheese	Not Eligible	1.2	6	14			8	C	Match	Low nutritional quality	894	16.6	10.6	0	0.4	0	0.5	0	0		15.6	0	0	0
Whey cheese app. 30% fat	Cheese and related plant-based products	Fresh cheese	Not Eligible	1.2	4	29			25	E	Match	Low nutritional quality	1923	29	19.4	0	39	2	0.7	0	0		11	0	0	0
Whey spread 5% fat fortified	Cheese and related plant-based products	Fresh cheese	Not Eligible	1.2	2	24			22	E	Match	Low nutritional quality	1086	5	3.3	0	48	5	1.1	0	0		7	0	0	0
Whey spread 2% fat fortified	Cheese and related plant-based products	Fresh cheese	Not Eligible	1.2	2	24			22	E	Match	Low nutritional quality	1026	2	1.3	0	49	4	1.4	0	0		7	0	0	0
Cream cheese 27% fat	Cheese and related plant-based products	Fresh cheese	Not Eligible	1.2	2	16			14	D	Match	Low nutritional quality	1155	27.34	18	0	2.7	0	0.7	0	0		6.1	0	0	0
Cream cheese 15% fat	Cheese and related plant-based products	Fresh cheese	Not Eligible	1.2	3	13			10	C	Match	Low nutritional quality	782	16	10.6	0	1.7	0	0.4	0	0		7.8	0	0	0
Blended spread sea salt 80% fat fortified e.g. Bregott	Fats, oils, and spreads	Spreadable fat	Not Eligible	2			0	26	26	E	Match	Low nutritional quality	2977	80	39.2	0	0.4	0	2	0	0		0.5	0	0	0
Blended spread 60% fat fortified e.g. Bregott Mellan	Fats, oils, and spreads	Spreadable fat	Not Eligible	2			0	18	18	D	Match	Low nutritional quality	2235	60	26.6	0	0.5	0	1	0	0		0.4	0	0	0
Margarine for cooking/baking 80% fat fortified e.g. Melba	Fats, oils, and spreads	Spreadable fat	Not Eligible	2			0	23	23	E	Match	Low nutritional quality	2968	80	36	0	0.4	0	1.5	0	0		0.1	0	0	0
Butter 80% fat	Fats, oils, and spreads	Spreadable fat	Not Eligible	2			0	25	25	E	Match	Low nutritional quality	3049	82	55	0	0.5	0	1.2	0	0		0.4	0	0	0
Butter extra salted 80% fat	Fats, oils, and spreads	Spreadable fat	Not Eligible	2			0	29	29	E	Match	Low nutritional quality	3044	81.8	52.4	0	0.4	0	2	0	0		0.6	0	0	0
Butter unsalted 80% fat	Fats, oils, and spreads	Spreadable fat	Not Eligible	2			0	20	20	E	Match	Low nutritional quality	3044	81.8	52.4	0	0.4	0	0	0	0		0.6	0	0	0
Margarine spread non-diary 70% fat fortified e.g. Carlshamn	Fats, oils, and spreads	Spreadable fat	Eligible	2			0	13	13	D	No match	Nutriscore is restrictive	2590	70	21.6	0	0	0	0.8	0	0		0	0	0	0
Margarine for cooking and baking non-diary 80% fat fortified e.g. Carlshamn	Fats, oils, and spreads	Spreadable fat	Not Eligible	2			0	20	20	E	Match	Low nutritional quality	2960	80	34.3	0	0	0	1	0	0		0	0	0	0
Low-fat margarine 28% fat fortified e.g. Mini Latta	Fats, oils, and spreads	Spreadable fat	Not Eligible	2			0	16	16	D	Match	Low nutritional quality	1138	28	12	0	0.3	0	1.5	0	0		2	0	0	0
Margarine spread 70% fat fortified e.g. Becel Gold	Fats, oils, and spreads	Spreadable fat	Not Eligible	2			0	13	13	D	Match	Low nutritional quality	2605	70	19	0	0.5	0	1.2	0	0		0.4	0	0	0
Blended spread 43% fat fortified e.g Bregott mindre	Fats, oils, and spreads	Spreadable fat	Not Eligible	2			0	15	15	D	Match	Low nutritional quality	1684	43	18	0	0.5	0	1	0	0		0.5	0	0	0
Margarine spread 80% fat fortified e.g. Flora orginal	Fats, oils, and spreads	Spreadable fat	Not Eligible	2			0	20	20	E	Match	Low nutritional quality	2947	80	31	0	0.2	0	1.3	0	0		0.2	0	0	0
Beef tallow	Fats, oils, and spreads	Spreadable fat	Not Eligible	2			2	17	17	D	Match	Low nutritional quality	2746	71	35.8	0	0	0	0	0	0		7	0	0	0
Pork lard 85% fat	Fats, oils, and spreads	Spreadable fat	Not Eligible	2			1	15	15	D	Match	Low nutritional quality	3193	85	32.8	0	0	0	0	0	0		2.8	0	0	0
Pork leaf lard 100% fat	Fats, oils, and spreads	Spreadable fat	Not Eligible	2			0	17	17	D	Match	Low nutritional quality	3700	100	48.8	0	0	0	0	0	0		0	0	0	0
Margarine for cooking/baking 80% fat fortified e.g. Milda	Fats, oils, and spreads	Spreadable fat	Not Eligible	2			0	22	22	E	Match	Low nutritional quality	2977	80	32	0	0.3	0	1.5	0	0		0.5	0	0	0
Low-fat margarine 38% fat fortified e.g. Becel	Fats, oils, and spreads	Spreadable fat	Not Eligible	2			0	9	9	C	Match	Low nutritional quality	1457	38	8	0	0	0	1.2	0	0		0	0	0	0
Low-fat margarine 40% fat fortified e.g. Latt & Lagom	Fats, oils, and spreads	Spreadable fat	Not Eligible	2			0	12	12	D	Match	Low nutritional quality	1594	40	12.4	0	0.5	0	1.2	0	0		0.5	0	0	0
Blended spread 75% fat fortified e.g. Bregott	Fats, oils, and spreads	Spreadable fat	Not Eligible	2			0	22	22	E	Match	Low nutritional quality	2792	75	35.2	0	0.4	0	1.2	0	0		0.5	0	0	0
Low-fat margarine 40% fat fortified e.g. Lätta	Fats, oils, and spreads	Spreadable fat	Not Eligible	2			0	18	18	D	Match	Low nutritional quality	1540	40	17	0	0.3	0	1.5	0	0		0.5	0	0	0
Margarine for cooking and baking non-diary 80% fat fortified e.g. Milda	Fats, oils, and spreads	Spreadable fat	Not Eligible	2			0	19	19	E	Match	Low nutritional quality	2960	80	32	0	0	0	1	0	0		0	0	0	0
Low-fat margarine 40% fat fortified e.g. Coop	Fats, oils, and spreads	Spreadable fat	Not Eligible	2			0	14	14	D	Match	Low nutritional quality	1497	40	11.5	0	0.5	0	1.5	0	0		0.5	0	0	0
Margarine spread 60% fat fortified e.g. Ica Basic	Fats, oils, and spreads	Spreadable fat	Eligible	2			0	14	14	D	No match	Nutriscore is restrictive	2237	60	19.8	0	0.5	0	1	0	0		0.5	0	0	0
Margarine for cooking and baking 80% fat fortified e.g. ICA	Fats, oils, and spreads	Spreadable fat	Not Eligible	2			0	20	20	E	Match	Low nutritional quality	2968	80	27.3	0	0.3	0	1.5	0	0		0.2	0	0	0
Olive oil	Fats, oils, and spreads	Oils	Eligible	2			5	5	0	B	Match	High nutritional quality	3700	100	14.3	0	0	0	0	0	100		0	0	0	0
Olive oil extra virgine	Fats, oils, and spreads	Oils	Eligible	2			5	5	0	B	Match	High nutritional quality	3700	100	13.8	0	0	0	0	0	100		0	0	0	0
Corn oil	Fats, oils, and spreads	Oils	Eligible	2			5	4	-1	B	Match	High nutritional quality	3700	100	12.9	0	0	0	0	0	100		0	0	0	0
Soybean oil	Fats, oils, and spreads	Oils	Eligible	2			5	5	0	B	Match	High nutritional quality	3700	100	14.9	0	0	0	0	0	100		0	0	0	0
Grapeseed oil	Fats, oils, and spreads	Oils	Eligible	2			0	4	4	C	No match	Nutriscore is restrictive	3700	100	11.2	0	0	0	0	0	0		0	0	0	0
Sesame oil	Fats, oils, and spreads	Oils	Eligible	2			0	5	5	C	No match	Nutriscore is restrictive	3700	100	14.8	0	0	0	0	0	0		0	0	0	0
Sunflower oil	Fats, oils, and spreads	Oils	Eligible	2			0	4	4	C	No match	Nutriscore is restrictive	3700	100	10.4	0	0	0	0	0	0		0	0	0	0
Rapeseed oil	Fats, oils, and spreads	Oils	Eligible	2			0	2	2	B	Match	High nutritional quality	3700	100	7.1	0	0	0	0	0	0		0	0	0	0
Liquid margarine non-diary 80% fat fortified e.g. Carlshamn	Fats, oils, and spreads	Oils	Eligible	2			0	5	5	C	No match	Nutriscore is restrictive	2960	80	6	0	0	0	1	0	0		0	0	0	0
Liquid margarine 79% fat e.g. Becel	Fats, oils, and spreads	Oils	Eligible	2			0	4	4	C	No match	Nutriscore is restrictive	3042	82	10	0	0	0	0	0	0		0	0	0	0
Flaxseed oil	Fats, oils, and spreads	Oils	Eligible	2			0	2	2	B	Match	High nutritional quality	3700	100	7.9	0	0	0	0	0	0		0	0	0	0
Rapeseed oil cold pressed	Fats, oils, and spreads	Oils	Eligible	2			0	2	2	B	Match	High nutritional quality	3700	100	7	0	0	0	0	0	0		0	0	0	0
Fat blend liquid 80% fat e.g. Arla smör- och rapsolja	Fats, oils, and spreads	Oils	Not Eligible	2			0	9	9	C	Match	Low nutritional quality	2974	80	12.2	0	0.8	0	1.2	0	0		0.5	0	0	0
Coconut oil	Fats, oils, and spreads	Oils	Not Eligible	2			0	20	20	E	Match	Low nutritional quality	3686	99.3	87.3	0	0	0	0	0	0		0	0	0	0
Coconut fat	Fats, oils, and spreads	Oils	Not Eligible	2			0	20	20	E	Match	Low nutritional quality	3700	100	92	0	0	0	0	0	0		0	0	0	0
Liquid margarine 82% fat fortified e.g. Milda culinesse	Fats, oils, and spreads	Oils	Not Eligible	2			0	9	9	C	Match	Low nutritional quality	3017	82	7.3	0	0	0	1.5	0	0		0	0	0	0
Safflower oil	Fats, oils, and spreads	Oils	Eligible	2			0	2	2	B	Match	High nutritional quality	3700	100	9	0	0	0	0	0	0		0	0	0	0
Wheatgerm oil	Fats, oils, and spreads	Oils	Eligible	2			0	7	7	C	No match	Nutriscore is restrictive	3700	100	16.6	0	0	0	0	0	0		0	0	0	0
Hempseed oil	Fats, oils, and spreads	Oils	Eligible	2			0	3	3	C	No match	Nutriscore is restrictive	3700	100	9.9	0	0	0	0	0	0		0	0	0	0
Palmoil	Fats, oils, and spreads	Oils	Not Eligible	2			0	17	17	D	Match	Low nutritional quality	3700	100	47.1	0	0	0	0	0	0		0	0	0	0
Fat blend liquid 80% fat fortified e.g. Ica raps- och smörolja	Fats, oils, and spreads	Oils	Not Eligible	2			0	11	11	D	Match	Low nutritional quality	2968	80	11.2	0	0.2	0	1.5	0	0		0.2	0	0	0
Rapeseed oil vitamin D fortified	Fats, oils, and spreads	Oils	Eligible	2			0	2	2	B	Match	High nutritional quality	3700	100	7.1	0	0	0	0	0	0		0	0	0	0
Halibut wild raw	Fish, shellfish, and derivative products	Fish	Eligible	1	6	2			-4	A	Match	High nutritional quality	580	8.55	1.3	0	0	0	0.2	0	0		15.5	0	0	0	100	7.45
Haddock raw	Fish, shellfish, and derivative products	Fish	Eligible	1	7	0			-7	A	Match	High nutritional quality	329	0	0	0	0	0	0.1	0	0		19.4	0	0	0	100	0
Hake raw	Fish, shellfish, and derivative products	Fish	Eligible	1	6	0			-6	A	Match	High nutritional quality	295	0.4	0.1	0	0	0	0.2	0	0		16.5	0	0	0	100	0.3
Herring raw	Fish, shellfish, and derivative products	Fish	Eligible	1	6	4			-2	A	Match	High nutritional quality	617	9	2	0	0	0	0.5	0	0		16.7	0	0	0	100	6.7
Baltic herring raw	Fish, shellfish, and derivative products	Fish	Eligible	1	7	1			-6	A	Match	High nutritional quality	454	4	1	0	0	0	0.2	0	0		18	0	0	0	100	2.7
Eel raw	Fish, shellfish, and derivative products	Fish	Eligible	1	6	11			11	D	No match	Nutriscore is restrictive	1469	33	7.9	0	0	0	0.1	0	0		14.6	0	0	0	100	25.6
Perch raw	Fish, shellfish, and derivative products	Fish	Eligible	1	7	1			-6	A	Match	High nutritional quality	359	0.61	0.1	0	0	0	0.1	0	0		19.8	0	0	0	100	0.41
Plaice raw	Fish, shellfish, and derivative products	Fish	Eligible	1	7	1			-6	A	Match	High nutritional quality	382	0.61	0.1	0	0	0	0.2	0	0		21.1	0	0	0	100	0.41
Whitefish raw	Fish, shellfish, and derivative products	Fish	Eligible	1	7	1			-6	A	Match	High nutritional quality	379	0.64	0.1	0	0	0	0.1	0	0		20.9	0	0	0	100	0.44
Mackerel raw	Fish, shellfish, and derivative products	Fish	Eligible	1	6	8			2	B	Match	High nutritional quality	1248	25	5.3	0	0	0	0.1	0	0		17	0	0	0	100	17.8
Pike raw	Fish, shellfish, and derivative products	Fish	Eligible	1	7	1			-6	A	Match	High nutritional quality	353	0.23	0	0	0	0	0.1	0	0		20.2	0	0	0	100	0.13
Salmon farmed Norwegian raw frozen	Fish, shellfish, and derivative products	Fish	Eligible	1	7	3			-4	A	Match	High nutritional quality	909	15.1	2	0	0	0	0.1	0	0		19.4	0	0	0	100	10.9
Common bream raw	Fish, shellfish, and derivative products	Fish	Eligible	1	6	1			-5	A	Match	High nutritional quality	432	4	0.7	0	0	0	0.1	0	0		16.7	0	0	0	100	2.7
Rainbow trout raw	Fish, shellfish, and derivative products	Fish	Eligible	1	7	4			-3	A	Match	High nutritional quality	671	9.6	2.2	0	0	0	0.1	0	0		18.6	0	0	0	100	6
Saithe raw	Fish, shellfish, and derivative products	Fish	Eligible	1	7	1			-6	A	Match	High nutritional quality	344	0.5	0.1	0	0	0	0.2	0	0		19.1	0	0	0	100	0.3
Vendace raw	Fish, shellfish, and derivative products	Fish	Eligible	1	7	2			-5	A	Match	High nutritional quality	564	6.5	1.8	0	0	0	0.1	0	0		19	0	0	0	100	4
Flounder raw	Fish, shellfish, and derivative products	Fish	Eligible	1	7	1			-6	A	Match	High nutritional quality	392	2.2	0.4	0	0	0	0.2	0	0		18.3	0	0	0	100	1.6
Arctic char raw	Fish, shellfish, and derivative products	Fish	Eligible	1	7	2			-5	A	Match	High nutritional quality	634	7.94	1.4	0	0	0	0.1	0	0		19.9	0	0	0	100	5.44
Cod raw	Fish, shellfish, and derivative products	Fish	Eligible	1	7	0			-7	A	Match	High nutritional quality	328	0.5	0.1	0	0	0	0.2	0	0		18.2	0	0	0	100	0.3
Whiting raw	Fish, shellfish, and derivative products	Fish	Eligible	1	7	0			-7	A	Match	High nutritional quality	333	0.6	0.1	0	0	0	0.1	0	0		18.3	0	0	0	100	0.4
Brown trout farmed raw	Fish, shellfish, and derivative products	Fish	Eligible	1	7	3			-4	A	Match	High nutritional quality	693	10	2	0	0	0	0.1	0	0		19	0	0	0	100	6.8
Pink salmon raw	Fish, shellfish, and derivative products	Fish	Eligible	1	7	1			-6	A	Match	High nutritional quality	438	2	0.2	0	0	0	0.1	0	0		21.4	0	0	0	100	1.5
Turbot raw	Fish, shellfish, and derivative products	Fish	Eligible	1	6	2			-4	A	Match	High nutritional quality	347	1.7	0.4	0	0	0	0.3	0	0		16.7	0	0	0	100	0.9
Salmon farmed Nowegian fjords raw	Fish, shellfish, and derivative products	Fish	Eligible	1	7	3			-4	A	Match	High nutritional quality	878	14.13	1.9	0	0	0	0.1	0	0		20.2	0	0	0	100	10.03
Brown trout brook trout Sweden raw	Fish, shellfish, and derivative products	Fish	Eligible	1	7	1			-6	A	Match	High nutritional quality	481	2.9	0.6	0	0	0	0.1	0	0		22	0	0	0	100	2
Burbot raw	Fish, shellfish, and derivative products	Fish	Eligible	1	6	0			-6	A	Match	High nutritional quality	297	0.45	0.1	0	0	0	0.2	0	0		16.5	0	0	0	100	0.35
Rainbow trout farmed raw	Fish, shellfish, and derivative products	Fish	Eligible	1	7	1			-6	A	Match	High nutritional quality	443	3.46	0.4	0	0	0	0.1	0	0		18.1	0	0	0	100	2.66
Pike-perch raw	Fish, shellfish, and derivative products	Fish	Eligible	1	7	1			-6	A	Match	High nutritional quality	351	0.21	0	0	0	0	0.1	0	0		20.2	0	0	0	100	0.11
Anglerfish raw	Fish, shellfish, and derivative products	Fish	Eligible	1	6	0			-6	A	Match	High nutritional quality	272	0.1	0	0	0	0	0.2	0	0		15.8	0	0	0	100	0.1
Salmon farmed Norwegian fjord raw	Fish, shellfish, and derivative products	Fish	Eligible	1	7	3			-4	A	Match	High nutritional quality	848	13.4	1.8	0	0	0	0.1	0	0		20	0	0	0	100	9.4
Halibut farmed Atlantic ocean raw	Fish, shellfish, and derivative products	Fish	Eligible	1	7	1			-6	A	Match	High nutritional quality	470	2.4	0.5	0	0	0	0.1	0	0		20	0	0	0	100	1.5
Whitefish roe	Fish, shellfish, and derivative products	Fish	Eligible	1	7	16			16	D	No match	Nutriscore is restrictive	774	9.12	1.8	0	0.1	0	2.8	0	0		20	0	0	0	96	5.92
Salmon wild Sweden raw	Fish, shellfish, and derivative products	Fish	Eligible	1	7	4			-3	A	Match	High nutritional quality	786	10.4	2.4	0	0	0	0.1	0	0		22.5	0	0	0	100	7
Salmon farmed Norway raw	Fish, shellfish, and derivative products	Fish	Eligible	1	7	3			-4	A	Match	High nutritional quality	881	13.9	1.8	0	0	0	0.1	0	0		21.2	0	0	0	100	9.9
Sea trout autumn raw	Fish, shellfish, and derivative products	Fish	Eligible	1	7	4			-3	A	Match	High nutritional quality	732	9.25	2.2	0	0	0	0.1	0	0		21.2	0	0	0	100	6.25
Sardines in tomato sauce canned	Fish, shellfish, and derivative products	Processed fish	Eligible	1	7	10			3	C	No match	Nutriscore is restrictive	906	14.8	3.7	0	0.7	0	1.2	10	10		20.5	0	0	0	70	9.8
Sardines in oil canned	Fish, shellfish, and derivative products	Processed fish	Not Eligible	1	7	13			13	D	Match	Low nutritional quality	1189	21.1	4.6	0	0	0	1.3	0	0		24	0	0	0	92	10.2
Tuna in water canned drained	Fish, shellfish, and derivative products	Processed fish	Eligible	1	7	5			-2	A	Match	High nutritional quality	444	0.95	0.2	0	0	0	1	0	0		24.1	0	0	0	100	0.65
Mussels canned w/ brine	Fish, shellfish, and derivative products	Processed fish	Eligible	1	3	4			1	B	Match	High nutritional quality	213	0.7	0.1	0	0	0	1	0	0		7.9	0	0	0	60	0.5
Salmon cured	Fish, shellfish, and derivative products	Processed fish	Not Eligible	1	7	22			22	E	Match	Low nutritional quality	619	8.1	1.7	0	1.5	2	4.4	0	0		18.8	0	0	0	96	5.9
Oyster canned w/ brine	Fish, shellfish, and derivative products	Processed fish	Eligible	1	3	1			-2	A	Match	High nutritional quality	243	2.2	0.6	0	0	0	0.3	0	0		9.5	0	0	0	60	1.5
Crayfish canned	Fish, shellfish, and derivative products	Processed fish	Not Eligible	1	6	10			4	C	Match	Low nutritional quality	296	0.44	0.1	0	0	0	2.1	0	0		15.6	0	0	0	100	0.34
Salmon cured w/ salt sugar dill e.g. gravad lax	Fish, shellfish, and derivative products	Processed fish	Not Eligible	1	7	17			17	D	Match	Low nutritional quality	694	8.72	1.2	0	1.3	1	2.9	1	1		18.8	0	0	0	93	6.12
Salmon pâté lightly smoked	Fish, shellfish, and derivative products	Processed fish	Not Eligible	1	4	26			26	E	Match	Low nutritional quality	1484	30	2	0	3.6	4	5	3	3		12	0	0	0	36	21.2
Whitefish gutted smoked	Fish, shellfish, and derivative products	Processed fish	Eligible	1	7	15			15	D	No match	Nutriscore is restrictive	554	4.97	1.1	0	0	0	2.7	0	0		21.8	0	0	0	100	3.17
Salmon cold smoked	Fish, shellfish, and derivative products	Processed fish	Eligible	1	7	16			16	D	No match	Nutriscore is restrictive	724	9.78	1.4	0	0	0	2.8	0	0		20	0	0	0	97	6.68
Mackerel fillet smoked	Fish, shellfish, and derivative products	Processed fish	Not Eligible	1	7	18			18	D	Match	Low nutritional quality	1367	27.7	6	0	0	0	2	0	0		20.1	0	0	0	100	20.1
Rainbow trout cold-smoked	Fish, shellfish, and derivative products	Processed fish	Eligible	1	7	18			18	D	No match	Nutriscore is restrictive	794	12.1	2.8	0	0	0	2.9	0	0		20.4	0	0	0	98	7.5
Rainbow trout gutted smoked	Fish, shellfish, and derivative products	Processed fish	Eligible	1	7	12			12	D	No match	Nutriscore is restrictive	656	7.68	1.8	0	0	0	2.2	0	0		21.9	0	0	0	98	4.78
Hot smoked herring	Fish, shellfish, and derivative products	Processed fish	Eligible	1	7	15			15	D	No match	Nutriscore is restrictive	834	12.8	3.8	0	0	0	2.1	0	0		21.2	0	0	0	100	9
Eel gutted whole smoked	Fish, shellfish, and derivative products	Processed fish	Not Eligible	1	7	18			18	D	Match	Low nutritional quality	1453	30.5	7.3	0	0	0	1.5	0	0		19.1	0	0	0	100	23.7
Mackerel gutted smoked	Fish, shellfish, and derivative products	Processed fish	Not Eligible	1	7	14			14	D	Match	Low nutritional quality	1236	24.5	5.3	0	0	0	1.4	0	0		19.4	0	0	0	100	17.8
Hot smoked herring butterfly fillet e.g. rospigg	Fish, shellfish, and derivative products	Processed fish	Not Eligible	1	7	16			16	D	Match	Low nutritional quality	1093	20.8	6.1	0	0	0	1.5	0	0		19	0	0	0	98	14.6
Salmon gutted smoked	Fish, shellfish, and derivative products	Processed fish	Not Eligible	1	7	10			3	C	Match	Low nutritional quality	921	14.8	2	0	0	0	1.6	0	0		21.9	0	0	0	98	10.5
Fish roe spread low fat	Fish, shellfish, and derivative products	Processed fish	Not Eligible	1	3	27			27	E	Match	Low nutritional quality	1128	15.79	1.2	0	12.6	13	10.5	10	10		9	0	0	0	52	11.49
Fish roe spread smoked	Fish, shellfish, and derivative products	Processed fish	Not Eligible	1	3	30			30	E	Match	Low nutritional quality	1732	35.8	2.2	0	12	12	4.9	6	6		8.8	0	0	0	46	26.6
Anchovy sprats canned	Fish, shellfish, and derivative products	Processed fish	Not Eligible	1	5	24			24	E	Match	Low nutritional quality	898	13.1	3	0	2.9	3	6.9	0	0		12.5	0	0	0	89	9.7
Anchovy sardelles canned	Fish, shellfish, and derivative products	Processed fish	Not Eligible	1	7	24			24	E	Match	Low nutritional quality	713	10.3	2.6	0	0	0	6.8	0	0		19.2	0	0	0	100	8
Tuna in oil canned drained	Fish, shellfish, and derivative products	Processed fish	Eligible	1	7	7			0	A	Match	High nutritional quality	789	9.87	1.2	0	0	0	1	0	0		24.9	0	0	0	91	4.57
Herring pickled canned e.g. matjessill	Fish, shellfish, and derivative products	Processed fish	Not Eligible	1	6	31			31	E	Match	Low nutritional quality	1314	22.6	5.1	0	12.1	12	6.2	0	0		16	0	0	0	80	16.8
Mackerel fillet in oil canned	Fish, shellfish, and derivative products	Processed fish	Not Eligible	1	7	11			11	D	Match	Low nutritional quality	1357	28	6	0	0	0	0.6	0	0		18.9	0	0	0	70	20.3
Herring pickled mustard sauce w/o sauce	Fish, shellfish, and derivative products	Processed fish	Not Eligible	1	3	23			23	E	Match	Low nutritional quality	1051	17.83	2.1	0	15	15	3	0	0		7.8	0	0	0	83	13.33
Herring salted raw	Fish, shellfish, and derivative products	Processed fish	Not Eligible	1	7	27			27	E	Match	Low nutritional quality	1026	19	4.3	0	0	0	14.8	0	0		19	0	0	0	85	14.1
Baltic herring raw w/ salt	Fish, shellfish, and derivative products	Processed fish	Not Eligible	1	7	23			23	E	Match	Low nutritional quality	677	7.5	2	0	0	0	14.8	0	0		23.5	0	0	0	85	5.2
Air-dried whitefish pickled in lye raw frozen product e.g. lutfisk	Fish, shellfish, and derivative products	Processed fish	Eligible	1	2	0			-2	A	Match	High nutritional quality	118	0.3	0.1	0	0	0	0.1	0	0		6.3	0	0	0	100	0.2
Herring salted ready to use canned	Fish, shellfish, and derivative products	Processed fish	Not Eligible	1	6	16			16	D	Match	Low nutritional quality	872	16	3.6	0	0	0	2.4	0	0		16.5	0	0	0	98	11.9
Herring pickled w/ sour cream sauce	Fish, shellfish, and derivative products	Processed fish	Not Eligible	1	2	29			29	E	Match	Low nutritional quality	1211	23.17	3.3	0	13.8	14	4.6	0	0		5.2	0	0	0	49	17.57
Herring pickled w/ mustard sauce	Fish, shellfish, and derivative products	Processed fish	Not Eligible	1	2	15			15	D	Match	Low nutritional quality	1001	17.96	1.7	0	10.7	11	1.9	0	0		5.3	0	0	0	42	13.26
Lamb steak raw	Meat and meat products	Meat	Eligible	1	2	1			-1	A	Match	High nutritional quality	466	2.6	1	0	0	0	0.2	0	0		20.9	0	0	0
Lamb mince meat raw 12% fat	Meat and meat products	Meat	Not Eligible	1	2	12			12	D	Match	Low nutritional quality	1033	19.7	9.2	0	0	0	0.2	0	0		17.4	0	0	0
Beef sirloin raw	Meat and meat products	Meat	Eligible	1	2	2			0	A	Match	High nutritional quality	513	3.85	1.6	0	0	0	0.2	0	0		21.8	0	0	0
Beef mince meat raw 10% fat	Meat and meat products	Meat	Not Eligible	1	2	6			4	C	Match	Low nutritional quality	762	11.34	5	0	0	0	0.2	0	0		20.1	0	0	0
Beef mince meat raw 15% fat	Meat and meat products	Meat	Not Eligible	1	2	8			6	C	Match	Low nutritional quality	884	15	6.6	0	0	0	0.2	0	0		19.4	0	0	0
Reindeer steak raw	Meat and meat products	Meat	Eligible	1	2	1			-1	A	Match	High nutritional quality	453	1.8	0.7	0	0	0	0.2	0	0		22.6	0	0	0
Pork shoulder raw	Meat and meat products	Meat	Eligible	1	2	3			1	B	Match	High nutritional quality	574	7	3	0	0	0	0.1	0	0		18.5	0	0	0
Pork mince meat raw 20% fat	Meat and meat products	Meat	Not Eligible	1	2	11			11	D	Match	Low nutritional quality	1012	20	8.6	0	0	0	0.1	0	0		16	0	0	0
Pork mince meat raw 8% fat	Meat and meat products	Meat	Eligible	1	2	4			2	B	Match	High nutritional quality	602	8	3.4	0	0	0	0.2	0	0		18	0	0	0
Beef flank steak raw	Meat and meat products	Meat	Eligible	1	2	3			1	B	Match	High nutritional quality	563	5.1	2.4	0	0	0	0.2	0	0		22	0	0	0
Hamburger beef raw frozen product	Meat and meat products	Meat	Not Eligible	1	2	16			16	D	Match	Low nutritional quality	924	17.3	7.1	0	0.3	0	1.5	0	0		14.7	0	0	0
Turkey fillet raw	Meat and meat products	Meat	Eligible	1	7	1			-6	A	Match	High nutritional quality	444	0.9	0.3	0	0	0	0.2	0	0		24.1	0	0	0
Chicken breast fillet raw w/ skin	Meat and meat products	Meat	Eligible	1	7	3			-4	A	Match	High nutritional quality	621	6.9	2.1	0	0	0	0.2	0	0		21.5	0	0	0
Chicken thigh raw w/ skin	Meat and meat products	Meat	Not Eligible	1	7	6			-1	A	No match	Keyhole is restrictive	821	13.5	4.2	0	0	0	0.2	0	0		18.9	0	0	0
Reindeer meat raw	Meat and meat products	Meat	Eligible	1	2	1			-1	A	Match	High nutritional quality	456	1.7	0.7	0	0	0	0.2	0	0		23.1	0	0	0
Lamb shoulder brisket raw	Meat and meat products	Meat	Eligible	1	2	3			1	B	Match	High nutritional quality	561	5.9	2.4	0	0	0	0.2	0	0		20.1	0	0	0
Lamb chops raw	Meat and meat products	Meat	Not Eligible	1	2	9			7	C	Match	Low nutritional quality	972	17.3	7.9	0	0	0	0.2	0	0		19	0	0	0
Lamb shank raw	Meat and meat products	Meat	Eligible	1	2	2			0	A	Match	High nutritional quality	572	4.2	2	0	0	0	0.2	0	0		24.5	0	0	0
Lamb scrag end raw	Meat and meat products	Meat	Not Eligible	1	2	7			5	C	Match	Low nutritional quality	740	11.9	6	0	0	0	0.2	0	0		17.6	0	0	0
Lamb flank of lamb raw	Meat and meat products	Meat	Not Eligible	1	2	8			6	C	Match	Low nutritional quality	769	12.6	6.3	0	0	0	0.2	0	0		17.8	0	0	0
Lamb chop raw trimmed	Meat and meat products	Meat	Eligible	1	2	2			0	A	Match	High nutritional quality	432	2.5	1.2	0	0	0	0.2	0	0		20	0	0	0
Veal shoulder clod raw	Meat and meat products	Meat	Eligible	1	2	1			-1	A	Match	High nutritional quality	442	2.8	1	0	0	0	0.1	0	0		19.9	0	0	0
Veal brisket raw	Meat and meat products	Meat	Not Eligible	1	2	7			5	C	Match	Low nutritional quality	778	12.7	5.5	0	0	0	0.2	0	0		18.1	0	0	0
Veal tenderloin raw	Meat and meat products	Meat	Eligible	1	2	1			-1	A	Match	High nutritional quality	440	2.7	1	0	0	0	0.1	0	0		20	0	0	0
Veal knuckle raw	Meat and meat products	Meat	Eligible	1	2	2			0	A	Match	High nutritional quality	453	3.1	1.2	0	0	0	0.1	0	0		19.9	0	0	0
Veal top round raw	Meat and meat products	Meat	Eligible	1	2	1			-1	A	Match	High nutritional quality	450	2.5	0.9	0	0	0	0.1	0	0		21	0	0	0
Veal chops raw	Meat and meat products	Meat	Eligible	1	2	2			0	A	Match	High nutritional quality	511	4.4	1.6	0	0	0	0.2	0	0		20.5	0	0	0
Veal shank raw	Meat and meat products	Meat	Eligible	1	2	1			-1	A	Match	High nutritional quality	410	1.9	0.7	0	0	0	0.1	0	0		20	0	0	0
Veal silverside raw	Meat and meat products	Meat	Eligible	1	2	2			0	A	Match	High nutritional quality	490	3.5	1.3	0	0	0	0.1	0	0		21.2	0	0	0
Veal thin flank raw	Meat and meat products	Meat	Not Eligible	1	2	6			4	C	Match	Low nutritional quality	725	11	4.3	0	0	0	0.2	0	0		18.7	0	0	0
Veal chuck raw	Meat and meat products	Meat	Eligible	1	2	3			1	B	Match	High nutritional quality	563	6.4	2.8	0	0	0	0.2	0	0		19.2	0	0	0
Rabbit meat raw	Meat and meat products	Meat	Eligible	1	7	2			-5	A	Match	High nutritional quality	522	4	1.6	0	0	0	0.1	0	0		22	0	0	0
Beef sirloin raw w/ bone	Meat and meat products	Meat	Eligible	1	2	6			4	C	No match	Nutriscore is restrictive	679	9.3	4.4	0	0	0	0.1	0	0		19.7	0	0	0
Beef brisket raw	Meat and meat products	Meat	Not Eligible	1	2	9			7	C	Match	Low nutritional quality	858	15.1	7.2	0	0	0	0.2	0	0		17.6	0	0	0
Beef tender loin raw	Meat and meat products	Meat	Eligible	1	2	2			0	A	Match	High nutritional quality	520	4.1	2	0	0	0	0.2	0	0		21.7	0	0	0
Beef knuckle raw	Meat and meat products	Meat	Eligible	1	2	2			0	A	Match	High nutritional quality	483	3.5	1.5	0	0	0	0.2	0	0		20.8	0	0	0
Beef chuck raw trimmed	Meat and meat products	Meat	Eligible	1	2	4			2	B	Match	High nutritional quality	605	6.9	3.2	0	0	0	0.2	0	0		20.6	0	0	0
Beef top round steak raw	Meat and meat products	Meat	Eligible	1	2	1			-1	A	Match	High nutritional quality	478	1.6	0.7	0	0	0	0.1	0	0		23.8	0	0	0
Beef shank raw	Meat and meat products	Meat	Eligible	1	2	2			0	A	Match	High nutritional quality	452	2.8	1.2	0	0	0	0.2	0	0		20.5	0	0	0
Beef shoulder clod raw	Meat and meat products	Meat	Eligible	1	2	2			0	A	Match	High nutritional quality	494	3.7	1.5	0	0	0	0.2	0	0		21	0	0	0
Beef rump raw	Meat and meat products	Meat	Eligible	1	2	2			0	A	Match	High nutritional quality	521	3.2	1.4	0	0	0	0.2	0	0		22.7	0	0	0
Beef bonless beef outside raw	Meat and meat products	Meat	Eligible	1	2	2			0	A	Match	High nutritional quality	466	2.8	1.2	0	0	0	0.1	0	0		21.3	0	0	0
Beef cube roll raw	Meat and meat products	Meat	Eligible	1	2	3			1	B	Match	High nutritional quality	594	6.1	3	0	0	0	0.2	0	0		21.7	0	0	0
Beef stewing steak raw	Meat and meat products	Meat	Eligible	1	2	4			2	B	Match	High nutritional quality	605	6.9	3.2	0	0	0	0.2	0	0		20.6	0	0	0
Mince meat patties beef raw frozen product e.g. hackebiff	Meat and meat products	Meat	Eligible	1	2	5			3	C	No match	Nutriscore is restrictive	666	8.8	4.2	0	0	0	0.1	0	0		20	0	0	0
Reindeer shoulder clod raw	Meat and meat products	Meat	Eligible	1	2	1			-1	A	Match	High nutritional quality	455	1.6	0.7	0	0	0	0.2	0	0		23.3	0	0	0
Roe deer meat raw	Meat and meat products	Meat	Eligible	1	2	1			-1	A	Match	High nutritional quality	454	1.25	0.5	0	0	0	0.2	0	0		24	0	0	0
Pork tenderloin raw	Meat and meat products	Meat	Eligible	1	2	1			-1	A	Match	High nutritional quality	446	2.6	1	0	0	0	0.1	0	0		20.6	0	0	0
Pork chop raw w/ rind 5 mm	Meat and meat products	Meat	Not Eligible	1	2	7			5	C	Match	Low nutritional quality	774	12	5.2	0	0	0	0.2	0	0		19.4	0	0	0
Pork spare ribs raw	Meat and meat products	Meat	Not Eligible	1	2	7			5	C	Match	Low nutritional quality	808	13.7	5.9	0	0	0	0.1	0	0		17.7	0	0	0
Pork trotters raw	Meat and meat products	Meat	Not Eligible	1	2	7			5	C	Match	Low nutritional quality	866	12.6	5.4	0	0	0	0.2	0	0		23.5	0	0	0
Pork knuckle raw	Meat and meat products	Meat	Not Eligible	1	2	7			5	C	Match	Low nutritional quality	808	13.7	5.9	0	0	0	0.1	0	0		17.7	0	0	0
Pork picninc shoulder raw	Meat and meat products	Meat	Eligible	1	2	2			0	A	Match	High nutritional quality	505	4.7	2	0	0	0	0.2	0	0		19.5	0	0	0
Pork stewing steak raw	Meat and meat products	Meat	Eligible	1	2	6			4	C	No match	Nutriscore is restrictive	687	9.7	4.2	0	0	0	0.1	0	0		19.3	0	0	0
Pork collar raw	Meat and meat products	Meat	Not Eligible	1	2	6			4	C	Match	Low nutritional quality	717	11.2	4.8	0	0	0	0.1	0	0		17.8	0	0	0
Pork shoulder blade roast raw	Meat and meat products	Meat	Eligible	1	2	3			1	B	Match	High nutritional quality	574	7	3	0	0	0	0.2	0	0		18.5	0	0	0
Pork chop raw w/o rind	Meat and meat products	Meat	Eligible	1	2	1			-1	A	Match	High nutritional quality	430	1.7	0.6	0	0	0	0.1	0	0		21.6	0	0	0
Pork chop raw w/ rind 2 mm	Meat and meat products	Meat	Eligible	1	2	3			1	B	Match	High nutritional quality	562	6	2.6	0	0	0	0.2	0	0		20	0	0	0
Pork shank raw w/o rind	Meat and meat products	Meat	Eligible	1	2	3			1	B	Match	High nutritional quality	527	5.2	2.2	0	0	0	0.2	0	0		19.7	0	0	0
Pork belly whole piece raw w/ rind	Meat and meat products	Meat	Not Eligible	1	2	12			12	D	Match	Low nutritional quality	1121	22.4	9.7	0	0	0	0.2	0	0		17.2	0	0	0
Pork belly whole piece slice raw w/ rind	Meat and meat products	Meat	Not Eligible	1	2	11			11	D	Match	Low nutritional quality	1057	20.7	8.8	0	0	0	0.2	0	0		17.1	0	0	0
Duck breast raw	Meat and meat products	Meat	Eligible	1	7	2			-5	A	Match	High nutritional quality	497	4.3	1.3	0	0	0	0.1	0	0		19.9	0	0	0
Duck raw w/ skin	Meat and meat products	Meat	Not Eligible	1	4	14			14	D	Match	Low nutritional quality	1657	39.5	13.2	0	0	0	0.2	0	0		11.5	0	0	0
Pigeon raw	Meat and meat products	Meat	Eligible	1	7	2			-5	A	Match	High nutritional quality	575	7.5	2	0	0	0	0.2	0	0		17.5	0	0	0
Turkey raw w/ skin	Meat and meat products	Meat	Eligible	1	7	2			-5	A	Match	High nutritional quality	527	4.6	1.5	0	0	0	0.1	0	0		21	0	0	0
Chicken meat raw w/o skin	Meat and meat products	Meat	Eligible	1	7	1			-6	A	Match	High nutritional quality	480	3.1	0.8	0	0	0	0.2	0	0		21.5	0	0	0
Chicken meat raw w/ skin	Meat and meat products	Meat	Not Eligible	1	7	5			-2	A	No match	Keyhole is restrictive	713	11	3.5	0	0	0	0.1	0	0		18	0	0	0
Venison fallow deer meat raw	Meat and meat products	Meat	Eligible	1	2	1			-1	A	Match	High nutritional quality	453	2	1	0	0	0	0.2	0	0		22.3	0	0	0
Beef meat raw	Meat and meat products	Meat	Eligible	1	2	2			0	A	Match	High nutritional quality	539	4.22	1.9	0	0	0	0.2	0	0		22.2	0	0	0
Lamb meat raw	Meat and meat products	Meat	Eligible	1	2	5			3	C	No match	Nutriscore is restrictive	695	9.39	4	0	0	0	0.2	0	0		19.9	0	0	0
Pork bacon raw	Meat and meat products	Processed meat	Not Eligible	1	2	23			23	E	Match	Low nutritional quality	1441	32.8	13.7	0	0	0	2	0	0	0	13.4	0	0	0			100
Beef brisket cured raw	Meat and meat products	Processed meat	Not Eligible	1	2	24			24	E	Match	Low nutritional quality	858	15.1	7.2	0	0	0	3.2	0	0	0	17.6	0	0	0			100
Beef eye round cured raw	Meat and meat products	Processed meat	Eligible	1	2	1			-1	A	Match	High nutritional quality	432	1.8	0.8	0	0	0	0.2	0	0	0	21.5	0	0	0			100
Pork ham cured raw app. 3% fat	Meat and meat products	Processed meat	Not Eligible	1	2	16			16	D	Match	Low nutritional quality	453	3	1.1	0	0	0	3	0	0	0	20.1	0	0	0			97
Pork ham slice raw w/ rind	Meat and meat products	Processed meat	Not Eligible	1	2	7			5	C	Match	Low nutritional quality	801	13	5.6	0	0	0	0.2	0	0	0	18.8	0	0	0			100
Pork ham topside raw	Meat and meat products	Processed meat	Eligible	1	2	1			-1	A	Match	High nutritional quality	420	1.8	0.7	0	0	0	0.2	0	0	0	20.8	0	0	0			100
Pork ham knuckle raw	Meat and meat products	Processed meat	Eligible	1	2	1			-1	A	Match	High nutritional quality	422	2.3	0.8	0	0	0	0.2	0	0	0	19.8	0	0	0			100
Pork ham boneless outside raw	Meat and meat products	Processed meat	Eligible	1	2	3			1	B	Match	High nutritional quality	516	4.9	2.1	0	0	0	0.2	0	0	0	19.7	0	0	0			100
Pork belly w/ rind sliced cured raw	Meat and meat products	Processed meat	Not Eligible	1	2	28			28	E	Match	Low nutritional quality	1477	34.6	14.9	0	0	0	3	0	0	0	11.6	0	0	0			97
Mince meat patties raw frozen product	Meat and meat products	Processed meat	Not Eligible	1	2	14			14	D	Match	Low nutritional quality	855	14.4	6	0	0.8	1	1.5	2	2	2	13.2	0.3	0	0			62
Liver pâté slicable 14% fat	Meat and meat products	Processed meat	Not Eligible	1	2	13			13	D	Match	Low nutritional quality	889	14	4	0	3.8	4	1.5	0	0	0	12	0	0	0			32
Mince meat raw 70% beef 30% pork	Meat and meat products	Processed meat	Not Eligible	1	2	7			5	C	Match	Low nutritional quality	787	12.44	5.5	0	0	0	0.2	0	0	0	19.2	0	0	0			100
Mince meat raw 50% beef 50% pork	Meat and meat products	Processed meat	Not Eligible	1	2	7			5	C	Match	Low nutritional quality	803	13.17	5.8	0	0	0	0.2	0	0	0	18.6	0	0	0			100
Moose mince meat raw	Meat and meat products	Processed meat	Eligible	1	2	1			-1	A	Match	High nutritional quality	443	1.59	0.6	0	0	0	0.1	0	0	0	22.6	0	0	0			100
Venison fallow deer mince raw	Meat and meat products	Processed meat	Eligible	1	2	4			2	B	Match	High nutritional quality	559	5.1	3.2	0	0	0	0.2	0	0	0	21.8	0	0	0			100
Liver pâté spreadable 3-3.5% fat	Meat and meat products	Processed meat	Not Eligible	1	2	13			13	D	Match	Low nutritional quality	554	3.6	1.1	0	5.3	5	2.2	7	7	7	10.6	2.7	0	0			34
Liver pâté spreadable app. 10% fat	Meat and meat products	Processed meat	Eligible	1	2	12			12	D	No match	Nutriscore is restrictive	766	9	3.2	0	2.1	2	1.5	1	1	1	12	0	0	0			49
Liver pâté spreadable app. 24% fat	Meat and meat products	Processed meat	Not Eligible	1	2	20			20	E	Match	Low nutritional quality	1221	24.5	7.2	0	3.8	4	2	0	0	0	9.5	0	0	0			31
Sausage 32-35% meat e.g. grillkorv	Meat and meat products	Processed meat	Not Eligible	1	2	16			16	D	Match	Low nutritional quality	898	15	5.8	0	1.2	1	2	5	5	5	11	0	0	0			35
Sausage chorizo 9% fat	Meat and meat products	Processed meat	Eligible	1	2	10			8	C	No match	Nutriscore is restrictive	669	9.02	2.9	0	0.9	1	1.5	10	10	10	14.4	1.2	0	0			62
Sausage 7% fat e.g. varmkorv	Meat and meat products	Processed meat	Eligible	1	2	12			12	D	No match	Nutriscore is restrictive	710	9.86	3.6	0	1	1	1.5	7	7	7	12	1.5	0	0			62
Chicken sausage low fat	Meat and meat products	Processed meat	Eligible	1	4	11			11	D	No match	Nutriscore is restrictive	650	9.08	2.6	0	0.9	1	1.7	1	1	1	11.5	1	0	0			52
Mettwurst sausage app. 23% fat	Meat and meat products	Processed meat	Not Eligible	1	2	20			20	E	Match	Low nutritional quality	1070	22.5	8.4	0	3.3	3	1.9	1	1	1	9.9	0	0	0			61
Vienna sausage low fat 73% meat	Meat and meat products	Processed meat	Not Eligible	1	2	17			17	D	Match	Low nutritional quality	822	15	6.4	0	1.2	1	2	1	1	1	10	0	0	0			73
Sausage 9% fat 55% meat e.g. middagskorv	Meat and meat products	Processed meat	Eligible	1	2	10			8	C	No match	Nutriscore is restrictive	547	7.04	2.8	0	1.3	1	1.5	0	0	0	10.1	1.5	0	0			55
Sausage 19% fat 58% meat e.g. falukorv	Meat and meat products	Processed meat	Not Eligible	1	2	19			19	E	Match	Low nutritional quality	1064	19.3	7.3	0	0.4	0	2	0	0	0	12.7	0	0	0			68
Sausage 58% meat e.g. falukorv	Meat and meat products	Processed meat	Not Eligible	1	2	20			20	E	Match	Low nutritional quality	1082	23	8.6	0	0.4	0	2	0	0	0	9.9	0	0	0			58
Mettwurst sausage smoked 35% fat	Meat and meat products	Processed meat	Not Eligible	1	2	29			29	E	Match	Low nutritional quality	1614	34.6	13.2	0	3.3	3	3.1	0	0	0	14.2	0	0	0			64
Chicken sausage	Meat and meat products	Processed meat	Not Eligible	1	3	14			14	D	Match	Low nutritional quality	826	13.6	4.2	0	1.2	1	1.8	0	0	0	9.4	0	0	0			64
Sausage 23% fat 52% meat e.g. frukostkorv	Meat and meat products	Processed meat	Not Eligible	1	2	20			20	E	Match	Low nutritional quality	1074	23	8.6	0	0	0	2	0	0	0	9.9	0	0	0			64
Vienna sausage 73% meat	Meat and meat products	Processed meat	Not Eligible	1	2	20			20	E	Match	Low nutritional quality	1084	23	8.4	0	1.4	1	2	0	0	0	9.8	0	0	0			73
Sausage 61% meat e.g. prinskorv	Meat and meat products	Processed meat	Not Eligible	1	2	20			20	E	Match	Low nutritional quality	1123	24	8.8	0	0	0	1.9	0	0	0	10	0	0	0			61
Italian sausage Salsiccia raw 73% meat	Meat and meat products	Processed meat	Not Eligible	1	2	22			22	E	Match	Low nutritional quality	1128	18.31	6.4	0	0	0	2.7	0	0	0	21.8	0	0	0			73
Sausage raw 45% meat e.g. värmlandskorv	Meat and meat products	Processed meat	Not Eligible	1	2	17			17	D	Match	Low nutritional quality	966	19.1	7.2	0	0.3	0	1.8	0	0	0	6.1	0.5	0	0			35
Reindeer sausage raw	Meat and meat products	Processed meat	Not Eligible	1	2	22			22	E	Match	Low nutritional quality	1056	18.8	6.8	0	0.9	1	2.8	0	0	0	17.2	0	0	0			82
Lamb sausage raw	Meat and meat products	Processed meat	Not Eligible	1	2	22			22	E	Match	Low nutritional quality	1066	19.3	8.6	0	0.6	1	2.4	0	0	0	15.9	0	0	0			82
Salami low fat	Meat and meat products	Processed meat	Not Eligible	1	2	17			17	D	Match	Low nutritional quality	730	8.01	3.4	0	0	0	2.6	1	1	1	24.4	0	0	0			90
Salami sausage smoked 34-44% fat	Meat and meat products	Processed meat	Not Eligible	1	2	29			29	E	Match	Low nutritional quality	1801	41.2	15.6	0	1.4	1	3	0	0	0	16.1	0	0	0			91
Corned beef canned	Meat and meat products	Processed meat	Not Eligible	1	2	18			18	D	Match	Low nutritional quality	914	12.1	5.8	0	0	0	2.4	0	0	0	27	0	0	0			97
Pork ham smoked 6% fat	Meat and meat products	Processed meat	Not Eligible	1	2	20			20	E	Match	Low nutritional quality	579	6	2.6	0	0.8	1	3.6	0	0	0	21	0	0	0			97
Pork ham sliced smoked 1-3% fat	Meat and meat products	Processed meat	Not Eligible	1	2	19			19	E	Match	Low nutritional quality	416	2.2	0.7	0	0.8	1	3.8	0	0	0	18.4	0	0	0			95
Turkey smoked	Meat and meat products	Processed meat	Not Eligible	1	7	12			12	D	Match	Low nutritional quality	556	4	1.3	0	0	0	2.1	0	0	0	24	0	0	0			97
Reindeer meat dried	Meat and meat products	Processed meat	Not Eligible	1	2	25			25	E	Match	Low nutritional quality	1381	17.6	7.2	0	0	0	3	0	0	0	40	0	0	0			100
Pork belly smoked	Meat and meat products	Processed meat	Not Eligible	1	2	23			23	E	Match	Low nutritional quality	1649	37.5	14.4	0	0.1	0	2	0	0	0	15.4	0	0	0			98
Reindeer meat cold-smoked raw	Meat and meat products	Processed meat	Not Eligible	1	7	14			14	D	Match	Low nutritional quality	554	2.7	1	0	0	0	2.8	0	0	0	26.2	0	0	0			100
Turkey smoked thin slices	Meat and meat products	Processed meat	Not Eligible	1	7	16			16	D	Match	Low nutritional quality	408	2.1	0.6	0	0	0	3.2	0	0	0	18.3	0	0	0			75
Beef meat smoked	Meat and meat products	Processed meat	Not Eligible	1	2	22			22	E	Match	Low nutritional quality	444	2.8	1.2	0	0	0	4.4	0	0	0	20	0	0	0			97
Reindeer steak smoked	Meat and meat products	Processed meat	Not Eligible	1	2	16			16	D	Match	Low nutritional quality	513	3.2	1.4	0	0	0	3	0	0	0	23.1	0	0	0			100
Pork ham dried cured Italian Prosciutto	Meat and meat products	Processed meat	Not Eligible	1	2	26			26	E	Match	Low nutritional quality	1027	12.38	4	0	0	0	4.6	0	0	0	31.9	0	0	0			95
Horse hamburger meat smoked	Meat and meat products	Processed meat	Not Eligible	1	2	21			21	E	Match	Low nutritional quality	420	1.7	0.6	0	0	0	4.4	0	0	0	21	0	0	0			96
Beef meat cured boiled e.g. saltkott	Meat and meat products	Processed meat	Eligible	1	2	10			8	C	No match	Nutriscore is restrictive	460	2.1	0.9	0	0	0	2	0	0	0	22.5	0	0	0			97
Soy protein bits cold or frozen e.g. Tzay	Plant-based products	PB meat or fish	Not Eligible	1	9	11			8	C	Match	Low nutritional quality	672	5.4	0.7	0	4	4	1.7	51	51	51	16.4	4.3	0	0
Soy protein nuggets cold or frozen	Plant-based products	PB meat or fish	Not Eligible	1	7	7			0	A	No match	Keyhole is restrictive	893	10.6	1	0	0.8	0	1.2	49	49	49	11.3	5	0	0
Soy- and wheat protein nuggets cold or frozen	Plant-based products	PB meat or fish	Not Eligible	1	9	10			1	B	No match	Keyhole is restrictive	993	11.4	1.1	0	1.7	0	1.5	43	43	43	18.6	3.3	0	0
Soy protein mince cold or frozen fortified	Plant-based products	PB meat or fish	Not Eligible	1	9	6			-3	A	No match	Keyhole is restrictive	700	8.6	1	0	0	0	1	27	27	27	15.2	5.3	0	0
Soy protein balls cold or frozen	Plant-based products	PB meat or fish	Not Eligible	1	7	7			0	A	No match	Keyhole is restrictive	747	10.4	0.7	0	0	0	1.1	26	26	26	13.6	4.7	0	0
Soy- and wheat protein escalope cold or frozen fortified	Plant-based products	PB meat or fish	Not Eligible	1	6	9			3	C	Match	Low nutritional quality	1001	12.8	1.5	0	1.8	2	1.4	26	26	26	12.9	3.9	0	0
Soy protein kebab frozen product e.g. Oumph®	Plant-based products	PB meat or fish	Not Eligible	1	11	8			-3	A	No match	Keyhole is restrictive	571	3.77	0.4	0	1.8	2	1.6	23	23	23	17.4	7.1	0	0
Soy protein bits w/ thyme garlic frozen product e.g. Oumph®	Plant-based products	PB meat or fish	Not Eligible	1	10	9			-1	A	No match	Keyhole is restrictive	531	3.02	0.3	0	1.4	1	1.8	23	23	23	17.7	5.8	0	0
Soy- and wheat protein bacon cold or frozen	Plant-based products	PB meat or fish	Not Eligible	1	8	12			11	D	Match	Low nutritional quality	883	11.8	0.9	0	1.6	2	2.2	14	14	14	18.4	3.2	0	0
Pea protein mince chilled or frozen product	Plant-based products	PB meat or fish	Not Eligible	1	7	10			3	C	Match	Low nutritional quality	796	6.2	3.8	0	1.4	1	1.2	12	12	17	26.6	2.4	6	13.9535
Oat protein pulled oat cold or frozen	Plant-based products	PB meat or fish	Not Eligible	1	8	6			-2	A	No match	Keyhole is restrictive	848	4	0.6	0	0.8	0	0.9	0	0	17	30.4	3.8	21	42.4242
Mycoprotein nuggets cold or frozen	Plant-based products	PB meat or fish	Not Eligible	1	6	7			1	B	No match	Keyhole is restrictive	814	8	1	0	2.2	2	1.1	0	0	0	11.3	4.6	0	0
Mycoprotein escalope cold or frozen	Plant-based products	PB meat or fish	Not Eligible	1	5	11			11	D	Match	Low nutritional quality	1017	12.8	3.9	0	3	0	1.2	0	0	0	12.4	2.6	0	0
Vegetarian sausage w/ sunflower protein chilled or frozen product	Plant-based products	PB meat or fish	Not Eligible	1	2	11			11	D	Match	Low nutritional quality	593	10.5	0.7	0	1.5	1	2.1	0	0	0	5.3	0	0	0
Soy- and wheat protein balls chilled product or frozen product	Plant-based products	PB meat or fish	Not Eligible	1	9	7			-2	A	No match	Keyhole is restrictive	749	7.3	0.6	0	0.3	0	1.2	47	47	47	16.7	5.2	0	0
Soy- and wheat protein nuggets cold or frozen fortified	Plant-based products	PB meat or fish	Not Eligible	1	9	10			1	B	No match	Keyhole is restrictive	993	11.4	1.1	0	1.7	0	1.5	43	43	43	18.6	3.3	0	0
Vegetarian sausage w/ soy protein canned 15% fat	Plant-based products	PB meat or fish	Not Eligible	1	4	4			0	A	No match	Keyhole is restrictive	834	15	2.3	0	1	1	0	40	40	40	12	2	0	0
Vegetable burger w/ potato lentils beans corn chilled or frozen product	Plant-based products	PB meat or fish	Not Eligible	1	7	8			1	B	No match	Keyhole is restrictive	964	9.9	0.9	0	1.8	2	1.3	38	38	38	7.8	7.1	0	0
Vegetarian sausage w/ vegetables chilled or frozen product	Plant-based products	PB meat or fish	Not Eligible	1	3	6			3	C	Match	Low nutritional quality	672	7.4	0.5	0	1.5	1	1	24	24	24	7.1	3.4	0	0
Soy- and wheat protein mince frozen	Plant-based products	PB meat or fish	Not Eligible	1	10	3			-7	A	No match	Keyhole is restrictive	677	3	0.3	0	2.5	0	0.4	35	35	35	18.6	5.8	0	0
Soy protein mince chilled product or frozen product	Plant-based products	PB meat or fish	Not Eligible	1	9	6			-3	A	No match	Keyhole is restrictive	700	8.6	1	0	0	0	1	27	27	27	15.2	5.3	0	0
Soy- and wheat protein escalope cold or frozen	Plant-based products	PB meat or fish	Not Eligible	1	6	9			3	C	Match	Low nutritional quality	1001	12.8	1.5	0	1.8	2	1.4	26	26	26	12.9	3.9	0	0
Soy protein bits frozen product e.g. Oumph	Plant-based products	PB meat or fish	Not Eligible	1	10	3			-7	A	No match	Keyhole is restrictive	381	0.5	0.1	0	0	0	0.6	23	23	23	18.6	5.9	0	0
Soy protein pulled soy frozen product e.g. Oumph®	Plant-based products	PB meat or fish	Not Eligible	1	7	9			2	B	No match	Keyhole is restrictive	489	0.49	0.1	0	10.4	9	1.2	23	23	23	12.1	4.8	0	0
Vegetarian sausage w/ soy protein chilled or frozen product	Plant-based products	PB meat or fish	Not Eligible	1	7	9			2	B	No match	Keyhole is restrictive	737	11.6	0.8	0	0.6	0	1.6	17	17	17	12	5.7	0	0
Vegetarian sausage w/ soy and wheat protein chilled or frozen product	Plant-based products	PB meat or fish	Not Eligible	1	8	8			0	A	No match	Keyhole is restrictive	504	1.6	0.2	0	1.4	0	1.6	10	10	10	15.3	4.5	0	0
Vegetarian sausage w/ sunflower protein and pea protein chilled or frozen product	Plant-based products	PB meat or fish	Not Eligible	1	3	11			9	C	Match	Low nutritional quality	726	12.6	1.3	0	1.8	0	1.8	7	7	7	4.7	5.2	0	0
Mycoprotein balls frozen	Plant-based products	PB meat or fish	Not Eligible	1	6	8			2	B	No match	Keyhole is restrictive	516	3.3	1.6	0	0.4	0	1.4	4	4	4	13.3	3.3	0	0
Textured wheat protein chunks for stewing	Plant-based products	PB meat or fish	Not Eligible	1	7	12			12	D	Match	Low nutritional quality	972	9.14	1.4	0	1.7	2	1.9	1	1	1	27.4	0	0	0
Mycoprotein mince pieces fillets chilled product or frozen product	Plant-based products	PB meat or fish	Not Eligible	1	9	3			-6	A	No match	Keyhole is restrictive	415	1.8	0.3	0	0.2	0	0.6	0	0	0	15.7	5.5	0	0
Lamb stew w/ cabbage e.g. får i kål	Ready meals	Ready meal w/ veg and protein or carbohydrates	Eligible	1	2	2			0	A	Match	High nutritional quality	227	1.85	0.8	0	2.5	0	0.6	39	39		6.7	1.2	0	0
Sausage stew w/ chorizo root vegetables	Ready meals	Ready meal w/ veg and protein or carbohydrates	Not Eligible	1	2	9			7	C	Match	Low nutritional quality	507	8.67	2.9	0	2.6	1	1.3	39	39		5.2	1.2	0	0
Baked potato w/ chicken curry filling salad	Ready meals	Ready meal w/ veg and protein or carbohydrates	Not Eligible	1	1	3			2	B	No match	Keyhole is restrictive	652	12.2	1.3	0	1	0	0.3	18	33		3.3	3	0	0
Crêpe stuffing w/ spinach cream cheese feta cheese ham	Ready meals	Ready meal w/ veg and protein or carbohydrates	Not Eligible	1	4	16			16	D	Match	Low nutritional quality	561	9.58	6	0	1.1	0	2.2	29	29		10.2	0.6	0	0
Beef stew w/ potatoes onion beer frozen produkt e.g. sjömansbiff	Ready meals	Ready meal w/ veg and protein or carbohydrates	Not Eligible	1	2	6			4	C	Match	Low nutritional quality	352	2.3	0.9	0	0.2	0	1.2	20	20		6.7	0.9	0	0
Sausage w/ mashed potatoes ketchup mustard pickled cucumber mix	Ready meals	Ready meal w/ veg and protein or carbohydrates	Not Eligible	1	1	5			4	C	Match	Low nutritional quality	438	4.58	1.6	0	2.6	2	0.8	8	8		2.9	1.2	0	0
Kebab dish w/ potato chips	Ready meals	Ready meal w/ veg and protein or carbohydrates	Not Eligible	1	2	10			8	C	Match	Low nutritional quality	993	16.6	4.7	0	1.1	0	1	19	19		6.4	1.4	0	0
Gratin w/ potato root vegetables sausage	Ready meals	Ready meal w/ veg and protein or carbohydrates	Not Eligible	1	2	14			14	D	Match	Low nutritional quality	800	14.64	7.3	0	2.7	0	1.1	14	14		5.5	1.4	0	0
Potato gratin w/ pickled sprats cream milk e.g. Jansson's frestelse	Ready meals	Ready meal w/ veg and protein or carbohydrates	Not Eligible	1	1	11			11	D	Match	Low nutritional quality	710	10.69	6	0	2.4	0	0.9	12	12		3.6	1.7	0	0
Gratin w/ cured salmon potatoes egg milk e.g. laxpudding	Ready meals	Ready meal w/ veg and protein or carbohydrates	Not Eligible	1	3	7			4	C	Match	Low nutritional quality	465	4.15	1.2	0	2.3	0	1.2	8	8		8.2	1.1	0	0
Gratin w/ salted herring potatoes egg milk e.g. sillpudding	Ready meals	Ready meal w/ veg and protein or carbohydrates	Not Eligible	1	3	6			3	C	Match	Low nutritional quality	523	6.2	1.8	0	1.9	0	0.9	8	8		7.6	1.1	0	0
Chicken stew w/ lime honey créme fraiche	Ready meals	Ready meal w/ veg and possibly protein or carbohydrates	Not Eligible	1	5	17			17	D	Match	Low nutritional quality	778	13.28	8.2	0	3.1	0	1.6	3	3		13	0	0	0
Halloumi stew w/ aubergine	Ready meals	Ready meal w/ veg and possibly protein or carbohydrates	Not Eligible	1	5	12			10	C	Match	Low nutritional quality	494	7.73	4.6	0	3.5	0	1.4	75	75		7.5	1.3	0	0
Chili con carne	Ready meals	Ready meal w/ veg and possibly protein or carbohydrates	Not Eligible	1	6	6			0	A	No match	Keyhole is restrictive	429	3.88	1.2	0	2.1	0	0.9	71	71		7.5	3.3	0	0
Chili sin carne w/ textured soy protein	Ready meals	Ready meal w/ veg and possibly protein or carbohydrates	Not Eligible	1	6	6			0	A	No match	Keyhole is restrictive	430	3.47	0.4	0	2.2	0	1.1	74	74		6.7	4.4	0	0
Lasagna w/ tomato lentils	Ready meals	Ready meal w/ veg and possibly protein or carbohydrates	Not Eligible	1	2	9			7	C	Match	Low nutritional quality	577	9.61	5.8	0	2.9	0	0.7	52	52		4.6	1.8	0	0
Chili sin carne w/ squash bell pepper	Ready meals	Ready meal w/ veg and possibly protein or carbohydrates	Eligible	1	7	4			-3	A	Match	High nutritional quality	307	1.64	0.2	0	3.7	0	0.8	97	97		3.5	3.8	0	0
White beans w/ tomato sauce canned	Ready meals	Ready meal w/ veg and possibly protein or carbohydrates	Not Eligible	1	9	4			-5	A	No match	Keyhole is restrictive	399	0.5	0.1	0	4.8	4	0.6	84	84		5.1	4.9	0	0
Greek salad w/ feta cheese olives	Ready meals	Ready meal w/ veg and possibly protein or carbohydrates	Not Eligible	1	3	5			2	B	No match	Keyhole is restrictive	364	6.84	2.3	0	2.3	0	0.5	80	80		2.7	1.2	0	0
Beetroot salad w/ sour cream	Ready meals	Ready meal w/ veg and possibly protein or carbohydrates	Not Eligible	1	2	8			6	C	Match	Low nutritional quality	279	2.02	1.3	0	9.5	5	1.2	79	79		1.2	1.5	0	0
Greek sallad w/ feta cheese	Ready meals	Ready meal w/ veg and possibly protein or carbohydrates	Not Eligible	1	3	9			6	C	Match	Low nutritional quality	322	6.12	4.1	0	2	0	1.2	75	75		2.9	1.4	0	0
Textured fungal protein stew w/ vegetables	Ready meals	Ready meal w/ veg and possibly protein or carbohydrates	Not Eligible	1	3	9			6	C	Match	Low nutritional quality	243	2.04	0.3	0	3.1	0	1.9	75	75		4.7	2.6	0	0
Hash w/ potatoes root vegetables mushroom e.g. pytt i panna	Ready meals	Ready meal w/ veg and possibly protein or carbohydrates	Not Eligible	1	3	2			-1	A	No match	Keyhole is restrictive	339	3.06	0.3	0	3.3	0	0.4	49	71		1.8	3.2	0	0
Chili sin carne w/ textured fungal protein	Ready meals	Ready meal w/ veg and possibly protein or carbohydrates	Not Eligible	1	6	5			-1	A	No match	Keyhole is restrictive	376	2.11	0.3	0	2.3	0	1	70	70		6.9	4.5	0	0
Mince sauce w/ textured fungal protein	Ready meals	Ready meal w/ veg and possibly protein or carbohydrates	Not Eligible	1	6	11			8	C	Match	Low nutritional quality	376	2.94	0.5	0	3.9	0	2	63	63		8.1	3.5	0	0
Chicken salad w/ pineapple bell pepper garlic dressing	Ready meals	Ready meal w/ veg and possibly protein or carbohydrates	Eligible	1	2	1			-1	A	Match	High nutritional quality	314	5.17	0.6	0	1.1	1	0.4	60	60		4.4	0.8	0	0
Gratin w/ vegetables	Ready meals	Ready meal w/ veg and possibly protein or carbohydrates	Not Eligible	1	2	7			5	C	Match	Low nutritional quality	371	5.07	2	0	3.2	0	1.1	59	59		4.2	1.6	0	0
Pasta sauce w/ tuna curry	Ready meals	Ready meal w/ veg and possibly protein or carbohydrates	Not Eligible	1	4	5			1	B	No match	Keyhole is restrictive	339	3.65	1.6	0	3.1	0	0.7	59	59		7.9	1.1	0	0
Halloumi stew w/ lentils	Ready meals	Ready meal w/ veg and possibly protein or carbohydrates	Not Eligible	1	4	14			13	D	Match	Low nutritional quality	619	8.89	5	0	4	1	1.8	58	58		7.7	2.9	0	0
Hungarian goulash w/ beef	Ready meals	Ready meal w/ veg and possibly protein or carbohydrates	Eligible	1	4	4			0	A	Match	High nutritional quality	313	2.79	1.2	0	3	0	0.7	53	53		8.3	0.9	0	0
Cauliflower gratin	Ready meals	Ready meal w/ veg and possibly protein or carbohydrates	Not Eligible	1	3	8			5	C	Match	Low nutritional quality	385	4.86	2.4	0	4.2	0	0.9	50	50		5.1	1.6	0	0
Fish stew Brasilian style w/ couconut milk tomato pulp bell pepper	Ready meals	Ready meal w/ veg and possibly protein or carbohydrates	Not Eligible	1	4	7			3	C	Match	Low nutritional quality	560	9.04	5.7	0	2.7	0	0.4	49	49		8.6	1.2	0	0
Vegetable soufflé	Ready meals	Ready meal w/ veg and possibly protein or carbohydrates	Not Eligible	1	3	5			2	B	No match	Keyhole is restrictive	493	6.63	2.9	0	2.8	0	0.6	46	46		7.2	1.5	0	0
Osso buco w/ veal shank	Ready meals	Ready meal w/ veg and possibly protein or carbohydrates	Not Eligible	1	4	4			0	A	No match	Keyhole is restrictive	356	3.62	0.7	0	2.5	0	0.8	45	45		7.8	0.9	0	0
Cabbage pudding w/ white cabbage minced meat	Ready meals	Ready meal w/ veg and possibly protein or carbohydrates	Not Eligible	1	3	6			3	C	Match	Low nutritional quality	403	5	2.2	0	3.2	1	0.8	45	45		6.6	1.1	0	0
Lamb stew w/ onion tomato	Ready meals	Ready meal w/ veg and possibly protein or carbohydrates	Not Eligible	1	4	6			2	B	No match	Keyhole is restrictive	412	4.81	1.2	0	2.6	0	1	43	43		8.4	0.8	0	0
Meat soup beef	Ready meals	Ready meal w/ veg and possibly protein or carbohydrates	Not Eligible	1	1	3			2	B	No match	Keyhole is restrictive	164	1.09	0.5	0	2.2	0	0.8	35	35		4.5	1.1	0	0
Pasta carbonara w/ soy beans	Ready meals	Ready meal w/ veg and possibly protein or carbohydrates	Not Eligible	1	2	6			4	C	Match	Low nutritional quality	629	8.18	3.9	0	1.7	0	0.6	34	34		5.3	1.9	0	0
Lasagna w/ spinach goat cheese	Ready meals	Ready meal w/ veg and possibly protein or carbohydrates	Not Eligible	1	2	10			8	C	Match	Low nutritional quality	601	7.12	3.5	0	3.3	0	1.4	30	30		6.7	2.1	0	0
Textured fungal protein stew w/ reduced fat créme fraiche bamboo shoots haricot vertes bell pepper	Ready meals	Ready meal w/ veg and possibly protein or carbohydrates	Not Eligible	1	2	7			5	C	Match	Low nutritional quality	369	5.32	3.2	0	3.5	0	0.5	27	27		5.1	1.4	0	0
Fish stew w/ creme fraiche curry orange	Ready meals	Ready meal w/ veg and possibly protein or carbohydrates	Not Eligible	1	5	8			3	C	Match	Low nutritional quality	514	5.8	3.7	0	2.8	0	1	23	23		13.8	0.6	0	0
Chicken gratin w/ banana créme fraiche mango chutney	Ready meals	Ready meal w/ veg and possibly protein or carbohydrates	Not Eligible	1	4	12			12	D	Match	Low nutritional quality	925	16.14	9.8	0	6.6	2	0.2	22	22		11.2	0.4	0	0
Beef stew frozen product e.g. kalops	Ready meals	Ready meal w/ veg and possibly protein or carbohydrates	Not Eligible	1	6	9			3	C	Match	Low nutritional quality	516	6	2.4	0	1	0	1.4	20	20		14.2	0.6	0	0
Caesar salad or chicken salad w/ dressing	Ready meals	Ready meal w/ veg and possibly protein or carbohydrates	Not Eligible	1	5	11			11	D	Match	Low nutritional quality	1258	23.76	4.3	0	1.2	1	1	16	16		12.3	1.2	0	0
Potato salad w/ vinaigrette	Ready meals	Ready meal w/ veg and possibly protein or carbohydrates	Not Eligible	1	0	3			3	C	Match	Low nutritional quality	470	4.8	0.3	0	0.8	0	0.5	13	13		1.7	2	0	0
Beef stew w/ onion carrot horseradish sauce e.g. pepparrotskött	Ready meals	Ready meal w/ veg and possibly protein or carbohydrates	Not Eligible	1	5	5			0	A	No match	Keyhole is restrictive	567	8.04	3.5	0	1	0	0.4	11	11		13.6	0.5	0	0
Tikka masala w/ chicken	Ready meals	Ready meal w/ veg and possibly protein or carbohydrates	Not Eligible	1	7	7			0	A	No match	Keyhole is restrictive	508	3.29	1.8	0	1.2	0	1.1	10	10		20.2	0.1	0	0
Textured fungal protein stew tikka masala	Ready meals	Ready meal w/ veg and possibly protein or carbohydrates	Not Eligible	1	6	8			2	B	No match	Keyhole is restrictive	431	3.33	1.5	0	1.2	0	1.3	10	10		12.4	4.1	0	0
Chicken stew w/ olives basil lemon cream	Ready meals	Ready meal w/ veg and possibly protein or carbohydrates	Not Eligible	1	5	12			12	D	Match	Low nutritional quality	648	11.03	6.3	0	0.6	0	1.2	9	9		12.1	0.3	0	0
Potato salad w/ sour cream mayonnaise	Ready meals	Ready meal w/ veg and possibly protein or carbohydrates	Not Eligible	1	0	8			8	C	Match	Low nutritional quality	648	9.76	1.7	0	0.8	0	1.3	3	3		1.9	1.7	0	0
Mashed potatoes w/ skimmed milk	Ready meals	Ready meal w/ veg and possibly protein or carbohydrates	Not Eligible	1	0	4			4	C	Match	Low nutritional quality	360	1.87	0.3	0	1.7	0	0.8	0	0		2.3	1.5	0	0
Potato gratin chilled product	Ready meals	Ready meal w/ veg and possibly protein or carbohydrates	Not Eligible	1	0	9			9	C	Match	Low nutritional quality	481	6.82	3.4	0	1.7	2	1.1	0	0		2	1.9	0	0
Pasta sauce w/ salmon creme fraiche cream dill	Ready meals	Ready meal w/ veg and possibly protein or carbohydrates	Not Eligible	1	5	20			20	E	Match	Low nutritional quality	1123	23.35	12.1	0	1.7	0	1.5	13	13		12.1	0.2	0	0
Taco hard-shell w/ mince meat vegetables cheese	Ready meals	Pies, pizzas etc	Not Eligible	1	4	8			4	C	Match	Low nutritional quality	615	9.74	4.1	0	1.9	0	0.8	52	52		7.9	0.7	0	0
Pizza w/ onion olives tomatoes cheese	Ready meals	Pies, pizzas etc	Not Eligible	1	3	7			4	C	Match	Low nutritional quality	689	8.05	2.9	0	3.4	0	0.7	51	51		5.7	1.8	0	0
Pizza w/ ham button mushroom onion anchovy	Ready meals	Pies, pizzas etc	Not Eligible	1	4	10			6	C	Match	Low nutritional quality	804	8.73	3.2	0	3.1	0	1.2	33	42		8.6	2	3	7.37101
Pizza Margherita w/ cheese tomato sauce	Ready meals	Pies, pizzas etc	Not Eligible	1	3	10			7	C	Match	Low nutritional quality	936	10.52	4	0	3.6	0	0.9	37	37		8.1	2.2	4	8.67679
Savoury muffin coarse wholegrain flour w/ goat's cheese sheep's cheese broccoli spinach sundried tomatoes	Ready meals	Pies, pizzas etc	Not Eligible	1	4	15			14	D	Match	Low nutritional quality	1222	15.99	3.9	0	3.5	0	1.8	34	34		9.5	3.4	20	34.6021
Pie w/ chicken bacon	Ready meals	Pies, pizzas etc	Not Eligible	1	3	14			14	D	Match	Low nutritional quality	945	15.31	7.6	0	1.9	0	1.1	21	31		9.4	1.3	2	4.96278
Pie w/ broccoli ham	Ready meals	Pies, pizzas etc	Not Eligible	1	3	15			15	D	Match	Low nutritional quality	874	14.09	7.2	0	2	0	1.3	30	30		7.8	1.3	0	0
Pirogue filled w/ mince meat	Ready meals	Pies, pizzas etc	Not Eligible	1	4	15			14	D	Match	Low nutritional quality	1019	13.14	4.1	0	2.7	0	1.7	23	23		9.6	3.7	5	10.1626
Pie w/ mince meat	Ready meals	Pies, pizzas etc	Not Eligible	1	4	13			13	D	Match	Low nutritional quality	986	15.6	7.4	0	1.9	0	0.9	19	24		11.2	1.3	7	16.6271
Pie w/ salmon spinach	Ready meals	Pies, pizzas etc	Not Eligible	1	3	10			7	C	Match	Low nutritional quality	743	9.8	3.2	0	1.9	0	1.1	22	22		8.3	1.2	0	0
Pizza w/ tomato mozzarella frozen product	Ready meals	Pies, pizzas etc	Not Eligible	1	4	11			11	D	Match	Low nutritional quality	1127	12.5	4.5	0	2.8	3	1	20	20		11	2.7	0	0
Pizza w/ steak frozen product	Ready meals	Pies, pizzas etc	Not Eligible	1	4	8			4	C	Match	Low nutritional quality	900	5.3	2.4	0	6.2	6	0.8	15	15		11.9	2.8	0	0
Pizza w/ mince meat frozen product	Ready meals	Pies, pizzas etc	Not Eligible	1	4	10			6	C	Match	Low nutritional quality	910	6.6	3.9	0	4.8	5	0.9	15	15		10.3	2.5	0	0
Savoury sandwich layer-cake filled w/ tuna mayonnaise shrimp ham cream cheese e.g. smörgåstårta	Ready meals	Pies, pizzas etc	Not Eligible	1	3	11			11	D	Match	Low nutritional quality	995	15.53	4.5	0	2.5	1	1.2	13	13		8.7	1.8	0	0
Pie w/ cheese ham	Ready meals	Pies, pizzas etc	Not Eligible	1	4	15			15	D	Match	Low nutritional quality	982	15.56	7.6	0	2	0	1.3	8	8		10	1.1	4	9.45626
Potato dumpling filled w/ pork belly e.g. kroppkakor	Ready meals	Pies, pizzas etc	Not Eligible	1	2	8			6	C	Match	Low nutritional quality	707	5.7	2.5	0	0.6	0	1	0	0		5.7	1.5	0	0
Potato dumpling barley flour stuffed w/ pork e.g pitepalt	Ready meals	Pies, pizzas etc	Not Eligible	1	1	10			9	C	Match	Low nutritional quality	754	6.04	2.4	0	0.5	0	1.4	0	0		4.8	2.6	13	31.8627
Falafel w/ pitta lettuce sesame sauce pepperoni	Ready meals	Sandwiches, wraps	Not Eligible	1	5	7			2	B	No match	Keyhole is restrictive	627	5.73	0.9	0	2	2	1.4	47	47		5.2	4.2	0	0
Enchilada wheat tortilla w/ mince meat tortilla chips cheese lettuce bell pepper tomato tomato sauce	Ready meals	Sandwiches, wraps	Not Eligible	1	3	10			7	C	Match	Low nutritional quality	711	10.17	4.6	0	2.9	0	0.9	44	44		6.7	2.7	0	0
Submarine sandwich w/ salami brie cheese sundried tomatoes green salad	Ready meals	Sandwiches, wraps	Not Eligible	1	3	16			16	D	Match	Low nutritional quality	1006	13.44	5.7	0	2.8	0	1.8	34	34		9.3	1.9	0	0
Wrap wheat tortilla w/ chicken fajitas sour cream lettuce	Ready meals	Sandwiches, wraps	Not Eligible	1	2	8			6	C	Match	Low nutritional quality	569	7.08	1.8	0	4.2	0	1.2	29	29		5.7	2.6	0	0
Bagel sandwich w/ salami cream cheese lettuce olive	Ready meals	Sandwiches, wraps	Not Eligible	1	2	8			6	C	Match	Low nutritional quality	695	7.53	3.6	0	3.2	3	0.8	29	29		5.9	2.9	0	0
Sandwich w/ salami cream cheese lettuce	Ready meals	Sandwiches, wraps	Not Eligible	1	3	12			12	D	Match	Low nutritional quality	686	6.35	2.4	0	4.5	4	1.5	29	29		9.1	2.7	0	0
Sandwich w/ smoked turkey cream cheese sundried tomatoes lettuce	Ready meals	Sandwiches, wraps	Not Eligible	1	4	13			13	D	Match	Low nutritional quality	752	5.32	1.2	0	3.8	4	1.9	26	26		10.3	2.5	0	0
Swedish flatbread w/ pastrami potatoes lettuce mayonnaise e.g. tunnbrödsrulle	Ready meals	Sandwiches, wraps	Not Eligible	1	2	7			5	C	Match	Low nutritional quality	664	7.82	1.2	0	5.7	6	1	25	25		5.4	2.1	0	0
Wrap wheat tortilla w/ rice mince meat sweet corn cheese	Ready meals	Sandwiches, wraps	Not Eligible	1	3	5			2	B	No match	Keyhole is restrictive	595	3.34	1.2	0	2.3	0	0.8	24	24		7.9	1.3	0	0
Submarine sandwich fibre rich w/ cheese ham lettuce low-fat mayonnaise	Ready meals	Sandwiches, wraps	Not Eligible	1	4	6			2	B	No match	Keyhole is restrictive	768	4.57	1.5	0	3	3	0.8	21	21		7.7	3.5	0	0
Wrap wheat tortilla w/ feta cheese olives lettuce garlic dressing	Ready meals	Sandwiches, wraps	Not Eligible	1	2	9			7	C	Match	Low nutritional quality	731	7.54	3.1	0	0.8	0	1	20	20		5.1	2.9	0	0
Bagel sandwich w/ smoked salmon cream cheese lettuce	Ready meals	Sandwiches, wraps	Not Eligible	1	3	10			7	C	Match	Low nutritional quality	886	6.97	3	0	3	0	1.4	18	18		9	2.4	0	0
Ciabatta sandwich w/ mozzarella cheese sundried tomato lettuce	Ready meals	Sandwiches, wraps	Not Eligible	1	3	7			4	C	Match	Low nutritional quality	799	5.9	2	0	2.4	0	1	17	17		7.9	2.5	0	0
Chicken burger w/ bun dressed with accompaniments	Ready meals	Sandwiches, wraps	Not Eligible	1	4	9			5	C	Match	Low nutritional quality	956	10.08	1.7	0	3.7	4	1.1	10	10		10.7	1.7	0	0
Sandwich w/ shrimps egg lettuce mayonnaise	Ready meals	Sandwiches, wraps	Not Eligible	1	3	9			6	C	Match	Low nutritional quality	1234	19.7	1.8	0	2.1	2	1.2	8	8		7.3	1.6	0	0
Submarine sandwich w/ roast beef potato salad lettuce	Ready meals	Sandwiches, wraps	Not Eligible	1	2	6			4	C	Match	Low nutritional quality	824	5.65	0.7	0	1.9	2	1	6	6		6.6	2.5	0	0
Submarine sandwich fibre rich w/ shellfish tuna shrimp sauce lettuce	Ready meals	Sandwiches, wraps	Not Eligible	1	2	5			3	C	Match	Low nutritional quality	790	6.09	0.4	0	3	3	0.7	4	4		5.7	2.9	0	0
Fish burger w/ bun dressed with accompaniments	Ready meals	Sandwiches, wraps	Not Eligible	1	5	11			11	D	Match	Low nutritional quality	1174	13.06	2.6	0	4.2	4	1.2	1	1		12.4	1.9	0	0
Pea soup	Ready meals	Soup	Eligible	1	4	3			-1	A	Match	High nutritional quality	325	0.32	0.1	0	1.1	0	0.7	61	61		5.1	2.7	0	0
White bean soup w/ tomato	Ready meals	Soup	Eligible	1	3	2			-1	A	Match	High nutritional quality	213	1.67	0.2	0	2	0	0.6	54	54		2.5	3.2	0	0
Vegetable soup w/ cream	Ready meals	Soup	Not Eligible	1	1	4			3	C	Match	Low nutritional quality	211	3.26	1.8	0	2.7	0	0.7	47	47		2	1.1	0	0
Minestrone soup	Ready meals	Soup	Eligible	1	1	3			2	B	Match	High nutritional quality	211	2.07	0.7	0	2.5	0	0.8	46	46		2	1.4	0	0
Lentil soup	Ready meals	Soup	Not Eligible	1	3	4			1	B	No match	Keyhole is restrictive	263	0.93	0.1	0	1.3	0	1	41	41		3.8	3.2	0	0
Soup w/ white cabbage minced beef carrot e.g. Hedvigsoppa	Ready meals	Soup	Eligible	1	3	4			1	B	Match	High nutritional quality	246	2.71	1.2	0	2.7	0	0.8	41	41		5.3	1.1	0	0
Potatosoup w/ leek	Ready meals	Soup	Not Eligible	1	0	4			4	C	Match	Low nutritional quality	205	1.83	0.7	0	0.8	0	1	10	10		1	1	0	0
Carrot soup	Ready meals	Soup	Not Eligible	1	0	3			3	C	Match	Low nutritional quality	155	1.78	1.1	0	2.4	0	0.6	31	31		0.7	1	0	0
Pea soup w/ carrot	Ready meals	Soup	Eligible	1	1	1			0	A	Match	High nutritional quality	287	0.28	0.1	0	1.5	0	0.4	37	37		4.3	2.4	0	0
White cabbage soup w/ meat quenelles	Ready meals	Soup	Not Eligible	1	1	4			3	C	Match	Low nutritional quality	238	3.51	1	0	2.7	0	1	32	32		3.1	1	0	0
Jerusalem artichoke soup	Ready meals	Soup	Not Eligible	1	0	5			5	C	Match	Low nutritional quality	323	5.54	2.7	0	1.8	0	0.8	31	31		1.1	0.7	0	0
Kale soup	Ready meals	Soup	Not Eligible	1	0	5			5	C	Match	Low nutritional quality	133	1.88	0.2	0	0.5	0	1.2	27	27		1.2	0.9	0	0
Vegetable soup clear	Ready meals	Soup	Not Eligible	1	0	2			2	B	No match	Keyhole is restrictive	97	0.23	0.1	0	1.4	0	0.6	25	25		0.9	0.9	0	0
Soup w/ chicken pasta corn e.g. mexicanasoppa	Ready meals	Soup	Not Eligible	1	0	3			3	C	Match	Low nutritional quality	175	0.47	0.1	0	1.6	1	0.7	18	18		2.4	0.8	8	72.0721
Soup w/ white cabbage minced beef e.g. Nikkaluoktasoppa	Ready meals	Soup	Not Eligible	1	2	8			6	C	Match	Low nutritional quality	262	3.82	1.3	0	1.4	0	1.5	12	12		5.4	0.4	0	0
Noodle soup w/ rice noodles curry sesame oil	Ready meals	Soup	Not Eligible	1	0	3			3	C	Match	Low nutritional quality	216	0.68	0.3	0	0.2	0	0.7	0	0		0.7	0.5	0	0
Salad dressing w/ mayonnaise app. 25% fat chilled product	Dressing and sauces	Oil/vinegar dressing	Not Eligible	1	0	19			19	E	Match	Low nutritional quality	1268	25	3.8	0	18.2	18	1.7	10	10		0.5	0	0	0
Vinaigrette 65% fat	Dressing and sauces	Oil/vinegar dressing	Not Eligible	1	0	25			25	E	Match	Low nutritional quality	2453	65	9.5	0	1	0	2	3	3		0.6	0	0	0
Vinaigrette 45% fat	Dressing and sauces	Oil/vinegar dressing	Not Eligible	1	0	24			24	E	Match	Low nutritional quality	1702	44.23	3.1	0	0.3	0	3.4	2	2		0.7	0.2	0	0
Mayonnaise w/ soybean oil 80% fat	Dressing and sauces	Oil/vinegar dressing	Not Eligible	1	0	23			23	E	Match	Low nutritional quality	2832	74.7	11.3	0	1.5	2	1.1	1	1		1.3	0	0	0
Salad dressing 0% fat	Dressing and sauces	Oil/vinegar dressing	Not Eligible	1	0	4			4	C	Match	Low nutritional quality	250	0	0	0	10.4	10	0.4	0	0		1.6	0	0	0
Mustard sauce w/ oil vinegar dill chilled product e.g. gravlaxsås	Dressing and sauces	Oil/vinegar dressing	Not Eligible	1	0	20			20	E	Match	Low nutritional quality	2322	56	8.2	0	10.3	10	0.7	0	0		1.6	0	0	0
Salad dressing canned app. 25% fat	Dressing and sauces	Oil/vinegar dressing	Not Eligible	1	0	15			15	D	Match	Low nutritional quality	1098	25	3.7	0	3.6	4	1.8	0	0		0.5	0	0	0
Mayonnaise 80% fat	Dressing and sauces	Oil/vinegar dressing	Not Eligible	1	0	17			17	D	Match	Low nutritional quality	2786	72.4	5	0	1.5	2	1.1	0	0		1.3	0	0	0
Mayonnaise 30% fat	Dressing and sauces	Oil/vinegar dressing	Not Eligible	1	0	13			13	D	Match	Low nutritional quality	1350	30.9	2.1	0	3.9	4	1.4	0	0		1.5	0	0	0
Pasta sauce w/ tomato herbs	Dressing and sauces	Sauce	Not Eligible	1	1	9			8	C	Match	Low nutritional quality	441	4.4	0.3	0	12.4	12	1.2	55	55		1.9	3	0	0
Pasta sauce diff. brands	Dressing and sauces	Sauce	Not Eligible	1	5	6			1	B	No match	Keyhole is restrictive	213	2.09	0.2	0	6.2	4	1.2	92	92		1.6	2.2	0	0
Tomato sauce spicy	Dressing and sauces	Sauce	Eligible	1	2	4			2	B	Match	High nutritional quality	224	2.57	0.2	0	4.8	0	0.7	80	80		1	1.4	0	0
Oriental sauce w/ vegetables canned e.g. Uncle Bens orientalisk sås	Dressing and sauces	Sauce	Not Eligible	1	1	10			9	C	Match	Low nutritional quality	379	4.77	1.4	0	7	5	1.3	55	55		1.1	1.4	0	0
Sweet & sour sauce w/ vegetables canned	Dressing and sauces	Sauce	Not Eligible	1	1	9			8	C	Match	Low nutritional quality	449	2.49	0.4	0	19.5	17	0.7	52	52		0.4	1	0	0
Broccoli sauce	Dressing and sauces	Sauce	Not Eligible	1	2	16			15	D	Match	Low nutritional quality	633	14.07	9	0	1.9	0	1.5	42	42		3.9	1	0	0
Onion sauce w/ cream	Dressing and sauces	Sauce	Not Eligible	1	0	17			17	D	Match	Low nutritional quality	662	11.95	5.2	0	8.1	6	1.9	31	31		1.3	0.7	0	0
Pepper sauce w/ cream	Dressing and sauces	Sauce	Not Eligible	1	0	19			19	E	Match	Low nutritional quality	937	21.21	13.6	0	4.3	2	1.3	24	24		1.9	0.9	0	0
Red wine sauce 1.5% fat	Dressing and sauces	Sauce	Not Eligible	1	0	6			6	C	Match	Low nutritional quality	271	1.22	0.8	0	1.3	1	1.4	18	18		1.2	0	0	0
Sesame sauce w/ cream	Dressing and sauces	Sauce	Not Eligible	1	0	18			18	D	Match	Low nutritional quality	1601	40.31	16	0	3	0	1	16	16		2.2	0.6	0	0
Peanut sauce	Dressing and sauces	Sauce	Not Eligible	1	3	18			17	D	Match	Low nutritional quality	1175	24.16	8.3	0	6	4	1.3	12	12		6.3	3.5	0	0
Sour cream sauce w/ herbs	Dressing and sauces	Sauce	Not Eligible	1	1	10			9	C	Match	Low nutritional quality	522	10.6	6.9	0	3.1	0	0.7	11	11		3.1	0.3	0	0
Sauce mango curry w/ mayonnaise chilled product	Dressing and sauces	Sauce	Not Eligible	1	0	17			17	D	Match	Low nutritional quality	2262	54.41	4.2	0	13.5	12	1	10	10		1	0.1	0	0
Mushroom sauce 8.5% fat	Dressing and sauces	Sauce	Not Eligible	1	1	11			11	D	Match	Low nutritional quality	497	8.71	5.6	0	2.4	0	1.2	3	6		2.7	0	0	0
Gravy sauce w/ stock	Dressing and sauces	Sauce	Not Eligible	1	0	11			11	D	Match	Low nutritional quality	384	6.36	0.7	0	3.8	3	2	3	3		1.1	0.2	0	0
Dill sauce	Dressing and sauces	Sauce	Not Eligible	1	0	10			10	C	Match	Low nutritional quality	465	8.4	3.6	0	3.7	3	1.2	2	2		1.4	0.4	0	0
Cream sauce classic 6% fat	Dressing and sauces	Sauce	Not Eligible	1	0	9			9	C	Match	Low nutritional quality	369	5.78	3.7	0	3.1	3	1.2	1	1		2	0	0	0
Bearnaise sauce app. 40% fat	Dressing and sauces	Sauce	Not Eligible	1	0	14			14	D	Match	Low nutritional quality	1432	35.53	5.1	0	3	3	1.2	1	1		1	0	0	0
Bechamel sauce w/ milk	Dressing and sauces	Sauce	Not Eligible	1	1	8			7	C	Match	Low nutritional quality	450	5.67	1.6	0	5.6	0	1.2	0	0		4.7	0.2	0	0
Bechamel sauce w/ skimmed milk	Dressing and sauces	Sauce	Not Eligible	1	1	7			6	C	Match	Low nutritional quality	408	4.45	0.8	0	5.6	0	1.2	0	0		4.8	0.2	0	0
Mayonnaise w/ sunflower oil 80% fat	Dressing and sauces	Sauce	Not Eligible	1	0	20			20	E	Match	Low nutritional quality	2744	70.3	7.5	0	1.5	2	1.1	0	0		1.3	0	0	0
Béchamel sauce w/ skimmed milk	Dressing and sauces	Sauce	Not Eligible	1	1	5			4	C	Match	Low nutritional quality	383	4.48	0.7	0	5.6	0	0.8	0	0		4.4	0.1	0	0
Cheese sauce	Dressing and sauces	Sauce	Not Eligible	1	3	11			11	D	Match	Low nutritional quality	649	10.79	5.1	0	4.6	0	0.9	0	0		7.3	0.1	0	0
Bearnaise sauce 8% fat	Dressing and sauces	Sauce	Not Eligible	1	0	12			12	D	Match	Low nutritional quality	467	8.04	5.2	0	2.8	3	1.4	0	0		2.3	0	0	0
Cheese sauce 8% fat	Dressing and sauces	Sauce	Not Eligible	1	1	12			12	D	Match	Low nutritional quality	494	7.58	4.8	0	4.1	0	1.3	0	0		4.7	0	0	0
Kebab sauce white 30% fat	Dressing and sauces	Sauce	Not Eligible	1	0	12			12	D	Match	Low nutritional quality	1256	30.85	5.7	0	2	0	0.9	0	0		1.7	0	0	0
Cheese sauce w/ turkey	Dressing and sauces	Sauce	Not Eligible	1	4	12			12	D	Match	Low nutritional quality	603	8.91	4.1	0	3.6	0	1.4	0	0		10	0.1	0	0
Tzatziki	Dressing and sauces	Sauce	Not Eligible	1	1	7			6	C	Match	Low nutritional quality	317	5.52	2.9	0	2.6	0	1.1	52	52		2.4	0	0	0
